# Supplementary material for: White Isthmus Transcriptome Analysis Reveals the Mechanism of Translucent Eggshell Formation
Source: Animals (Basel). 2024 May 15;14(10):1477. doi: 10.3390/ani14101477 (PMC11117225; doi:10.3390/ani14101477)
Supplement: Supplementary file 1 [file animals-14-01477-s001.zip]

Archive with 1 entries (1 files):
- animals-2986029-supplementary.xlsx
