# Supplementary material for: White Isthmus Transcriptome Analysis Reveals the Mechanism of Translucent Eggshell Formation
Source: Animals (Basel). 2024 May 15;14(10):1477. doi: 10.3390/ani14101477 (PMC11117225; doi:10.3390/ani14101477)
Supplement: Supplementary file 1 [file animals-14-01477-s001.zip › animals-2986029-supplementary.xlsx]

## Sheet: Table S1
Overview of mapping of RNA-seq reads
Sample name	Raw reads	Clean data	Uniquely Mapped	Uniquely Mapped (%)
TE1	50093644	48447952	38147222	78.7386
TE2	50990946	49202154	38430553	78.1075
TE3	54064774	51907810	39819343	76.7117
TE4	53488674	51744252	41325760	79.8654
TE5	45670094	44335808	35482623	80.0315
NE1	44582588	43126550	33523324	77.7325
NE2	54980026	52544622	40170346	76.45
NE3	46791718	45103486	35157464	77.9484
NE4	59226238	57031594	43269337	75.8691
NE5	48433002	46443878	35848046	77.1857
Mean ± SD	50832170±4637144	48988810±4363614	38117401±3091295	77.86±1.39
TE:translunce eggshell group;NE:normal eggshell group

## Sheet: Table S2
Overview of Differentially Expressed Genes
gene	logFC	logCPM	PValue	FDR
IGDCC3	6.08666	2.35356	4.68187e-37	7.20961e-33
ANTXR1	1.6473	7.4723	3.31519e-36	2.55253e-32
AEBP1	2.11981	8.71577	6.43293e-34	3.30202e-30
ANGPTL2	1.54853	5.28807	3.09915e-33	1.19309e-29
FBN1	2.11041	6.06297	3.98398e-33	1.22699e-29
COL16A1	1.87007	5.11163	9.98938e-33	2.56378e-29
BGN	1.86373	9.04036	1.16657e-32	2.5663e-29
COL5A1	2.38258	8.59596	6.63591e-32	1.27733e-28
SPARC	1.71967	10.6161	1.91681e-31	3.27966e-28
C1QTNF6	1.63052	5.05307	2.38528e-31	3.67309e-28
CRISPLD2	2.21967	5.55533	2.71391e-31	3.79923e-28
COL1A2	1.97476	11.235	4.00132e-30	5.13469e-27
LAMB1	1.58588	6.0448	9.0286e-30	1.06947e-26
ZNF469	1.99461	5.04417	1.47817e-29	1.62588e-26
TIMP3	2.18102	8.16545	2.02829e-29	2.08225e-26
LOXL2	1.56903	5.61962	3.82131e-29	3.67778e-26
CALD1	1.27772	7.92777	4.29713e-29	3.89244e-26
NUAK1	1.66089	4.62867	1.68973e-28	1.44557e-25
PTRF	1.4492	7.3816	1.94366e-28	1.57528e-25
MSRB3	1.58246	4.18099	3.05753e-28	2.35415e-25
COL1A1	2.19257	12.5324	3.31096e-28	2.36383e-25
ECM2	1.86678	2.97474	3.37712e-28	2.36383e-25
COL6A3	1.89026	8.75513	4.45553e-28	2.95404e-25
CILP2	1.97491	5.03592	4.60399e-28	2.95404e-25
KIF26B	2.30025	4.29243	6.59234e-28	4.06062e-25
COL6A2	1.72394	9.16479	1.0864e-27	6.43444e-25
EMILIN1	1.94418	6.32626	1.81402e-27	1.03459e-24
COL3A1	2.18873	10.8797	1.92168e-27	1.0553e-24
PALLD	1.27431	6.7235	1.98739e-27	1.0553e-24
SSC5D	2.0299	4.3623	3.46057e-27	1.75129e-24
FZD1	1.39977	5.54793	3.52555e-27	1.75129e-24
LOXL1	1.51635	6.1945	6.17345e-27	2.97078e-24
PDGFRB	1.57344	6.36598	1.33292e-26	6.21991e-24
HIC1	1.66474	3.64368	1.6592e-26	7.5147e-24
C1QTNF7	2.16875	1.89558	2.15131e-26	9.46513e-24
SH3PXD2B	1.15136	6.30722	2.62565e-26	1.12312e-23
THBS1	1.6279	7.88877	3.60729e-26	1.50131e-23
MMP2	1.83474	8.35509	4.03633e-26	1.63567e-23
CHSY3	1.61602	1.26874	1.13624e-25	4.48638e-23
GLT8D2	1.84323	3.62646	1.69206e-25	6.39341e-23
DCHS1	1.68614	5.25622	1.70225e-25	6.39341e-23
FLNC	2.32397	5.25132	1.75038e-25	6.41766e-23
COL8A1	2.23715	4.95111	2.65292e-25	9.50053e-23
VCAN	2.1086	7.00893	5.10153e-25	1.78542e-22
CACNA1C	2.11102	2.68187	5.57279e-25	1.90701e-22
GPC6	2.11025	3.95982	6.07019e-25	2.03206e-22
DACT1	1.75279	2.90855	7.82587e-25	2.56406e-22
CDH11	1.87163	6.20624	9.37892e-25	3.00888e-22
LRP1	1.34222	8.46438	1.18919e-24	3.73722e-22
C1QTNF3	2.16371	4.32718	1.43972e-24	4.43404e-22
LZTS1	1.52063	3.16905	1.98388e-24	5.99017e-22
ANTXR2	1.28301	4.15692	2.44198e-24	7.23155e-22
KIAA1644	2.85262	1.97694	2.62149e-24	7.61667e-22
FSTL1	1.40308	7.61407	3.73306e-24	1.06454e-21
MMP14	1.36879	8.07728	3.82662e-24	1.07138e-21
COL6A1	1.68825	9.16432	6.27054e-24	1.72429e-21
ADAMTS7	1.75605	3.88239	7.95975e-24	2.15039e-21
VGF	4.08657	1.58198	1.09509e-23	2.90748e-21
CREB3L1	1.66582	5.15603	1.21172e-23	3.16258e-21
COL5A2	2.04753	7.23805	1.38852e-23	3.56364e-21
TSPAN18	1.79459	4.40321	1.91246e-23	4.82787e-21
LMOD1	1.74766	3.71374	3.14844e-23	7.81982e-21
IGFBP4	1.34569	8.07316	3.38631e-23	8.20486e-21
DACT3	1.82192	2.68028	3.41003e-23	8.20486e-21
ACTA2	1.75927	7.79599	6.49641e-23	1.53905e-20
DLC1	1.45605	3.80666	6.98198e-23	1.60666e-20
PMEPA1	1.74323	6.10546	6.99047e-23	1.60666e-20
SCARF2	1.47912	5.40073	1.00427e-22	2.27423e-20
TGFB1I1	1.27955	5.3291	1.04661e-22	2.33577e-20
PODN	1.98719	4.607	1.12983e-22	2.48546e-20
SNAI2	1.67202	3.95933	1.20469e-22	2.61281e-20
FN1	1.98488	10.9367	1.37022e-22	2.93056e-20
ZEB1	1.34138	3.73419	1.46774e-22	3.09612e-20
LHFP	1.35426	3.96504	2.85664e-22	5.94451e-20
PRKG1	1.91382	0.231895	3.52336e-22	7.23416e-20
TIMP2	1.10847	8.67721	3.99581e-22	8.09624e-20
VGLL3	1.97733	3.1054	4.48409e-22	8.96761e-20
THBS2	2.04933	7.14368	4.83487e-22	9.54515e-20
2023-09-11	0.848193	6.3186	5.56433e-22	1.08462e-19
NID1	1.36913	5.74684	6.64752e-22	1.27957e-19
KCNE4	1.84819	2.62799	9.51064e-22	1.80808e-19
COLEC12	1.59507	4.34207	9.66408e-22	1.8091e-19
C1QTNF1	1.54825	5.17791	9.75097e-22	1.8091e-19
PDLIM3	1.69004	4.97283	1.34647e-21	2.46837e-19
MRGPRF	1.39891	3.34552	1.59551e-21	2.89051e-19
MEIS3	1.80701	2.27338	1.66829e-21	2.98721e-19
ISM1	1.96186	3.58059	1.8344e-21	3.24689e-19
ZCCHC24	1.36899	4.80299	1.93936e-21	3.39366e-19
ELFN1	1.39723	2.05997	2.19434e-21	3.79671e-19
FAM198B	1.25166	5.09252	3.22473e-21	5.5123e-19
TGFB3	1.68297	3.93909	3.25748e-21	5.5123e-19
ADAMTS12	2.09657	3.34239	3.30542e-21	5.53262e-19
TSPAN11	2.35126	2.2483	4.66515e-21	7.72459e-19
CNRIP1	1.27329	2.82181	6.62359e-21	1.08507e-18
CHSY1	0.848537	5.61285	8.38832e-21	1.3597e-18
FKBP14	1.07264	2.88079	8.81099e-21	1.41334e-18
FNDC1	1.95423	5.6485	9.16857e-21	1.45553e-18
LRRC17	2.13791	2.92077	1.06821e-20	1.67851e-18
MN1	2.00618	3.98376	1.19362e-20	1.85662e-18
FILIP1L	1.35229	5.21445	1.55511e-20	2.39472e-18
JAM3	1.33	4.07421	2.13494e-20	3.22021e-18
LEPRE1	0.9659	5.83301	2.13744e-20	3.22021e-18
SULF2	1.59127	5.9928	2.15391e-20	3.22021e-18
ELFN2	2.98205	1.04263	2.30366e-20	3.41096e-18
MRVI1	1.38692	4.02271	2.57435e-20	3.77546e-18
GALNT5	2.02891	1.16229	2.83498e-20	4.11848e-18
FRMD6	1.29352	4.19939	2.9229e-20	4.20652e-18
FKBP7	1.10789	3.88074	3.23124e-20	4.60721e-18
PTGIS	2.04132	5.83901	3.33483e-20	4.71129e-18
GPR124	1.43478	5.4595	3.50738e-20	4.91001e-18
JPH2	1.96102	2.50475	4.27968e-20	5.93719e-18
AOC3	1.91636	3.12144	4.37192e-20	6.01099e-18
WISP1	1.56748	3.19982	4.41713e-20	6.01941e-18
BICC1	1.93344	2.22223	4.54983e-20	6.14586e-18
ADAMTS2	1.91178	4.05909	4.77932e-20	6.39971e-18
LOX	1.74247	5.47404	5.49785e-20	7.29839e-18
ITGA5	1.128	6.21611	5.5567e-20	7.31347e-18
NBL1	1.40461	7.17395	6.82188e-20	8.90256e-18
MRC2	1.20854	7.1008	6.92813e-20	8.96524e-18
OGN	2.90774	3.56645	8.05488e-20	1.03364e-17
LDB2	1.12217	3.17311	8.47951e-20	1.07914e-17
AGTR1	2.28333	0.103543	8.85031e-20	1.1171e-17
ITGA11	1.96976	5.37267	9.58997e-20	1.20062e-17
LATS2	0.912679	4.59549	1.0142e-19	1.25949e-17
MAGEL2	2.40338	0.882151	1.08423e-19	1.33568e-17
CCDC80	1.74544	6.62745	1.1183e-19	1.36673e-17
SERPINE1	2.07732	6.66463	1.21896e-19	1.47801e-17
CYR61	1.66205	7.39919	1.27542e-19	1.5344e-17
CTGF	1.74898	7.90482	1.40351e-19	1.67025e-17
P4HA3	1.69948	1.23964	1.41004e-19	1.67025e-17
HMCN1	1.62027	4.23407	1.48796e-19	1.74909e-17
SRPX2	1.37468	3.363	1.62705e-19	1.8981e-17
BEAN	1.67567	0.754771	1.7847e-19	2.06636e-17
GLI3	1.62029	5.09866	2.09773e-19	2.41067e-17
ADAM12	2.03163	5.05602	2.2164e-19	2.52817e-17
CYGB	1.30615	3.07608	2.35477e-19	2.66626e-17
ARSI	1.93197	1.46027	2.46321e-19	2.76869e-17
PDPN	1.64203	4.9244	2.81408e-19	3.14015e-17
CD248	1.59615	4.96415	3.6879e-19	4.08561e-17
ADAMTS10	1.64841	2.81724	3.79077e-19	4.16958e-17
PSMB9	-1.54846	6.04136	4.37463e-19	4.77766e-17
MATN3	1.84145	2.03799	4.53952e-19	4.92282e-17
GLIS2	1.11323	6.63797	5.50765e-19	5.93093e-17
IGDCC4	1.66355	2.67292	6.57146e-19	7.02735e-17
FAT3	2.87332	0.916247	1.00238e-18	1.06094e-16
LEPREL2	1.45061	4.57555	1.00589e-18	1.06094e-16
GBP4	-1.58724	6.02822	1.07822e-18	1.12949e-16
PSME2	-1.05476	6.38494	1.12044e-18	1.16579e-16
PMP22	1.17481	5.32777	1.14999e-18	1.1885e-16
SPON2	1.33762	5.15184	1.19608e-18	1.22789e-16
TAP1	-1.37006	7.36584	1.35326e-18	1.38006e-16
HTRA1	1.25205	7.19113	1.72772e-18	1.75034e-16
PRICKLE1	1.67896	4.50895	2.1107e-18	2.12435e-16
ADAMTS9	1.65291	4.82536	2.19964e-18	2.1995e-16
MAP4K4	0.818066	6.54791	2.30637e-18	2.29135e-16
SNED1	1.40006	4.71999	2.6055e-18	2.57193e-16
CILP	2.16797	4.92878	2.88534e-18	2.83002e-16
MEX3B	1.41712	2.44399	3.4304e-18	3.34333e-16
OVGP1	-4.47927	6.48188	3.68538e-18	3.56926e-16
SMOC2	1.50856	5.17905	3.77589e-18	3.63405e-16
ASAM	1.77773	2.3724	3.90507e-18	3.73504e-16
CDC42EP3	0.878248	5.30129	4.1111e-18	3.90783e-16
CHPF	0.988421	7.7871	4.26228e-18	4.02668e-16
SHISA2	2.27522	1.95108	4.40556e-18	4.13666e-16
SEMA7A	1.10558	3.52434	4.55182e-18	4.24809e-16
IGFBP5	1.63885	8.97517	6.10709e-18	5.66525e-16
SRPX	1.55373	3.33801	6.16089e-18	5.68093e-16
NAV3	1.68529	1.78242	6.52348e-18	5.94988e-16
PCOLCE	1.63655	6.68389	6.52983e-18	5.94988e-16
MDFI	2.09951	4.97441	6.789e-18	6.14964e-16
DCN	1.62039	8.52848	7.13845e-18	6.42836e-16
SC65	0.789032	5.22789	8.58525e-18	7.68629e-16
OLFML2B	1.572	5.29314	9.02804e-18	8.036e-16
GALNT10	0.950641	5.31522	1.01825e-17	9.0115e-16
FAM101A	2.00426	2.78832	1.05125e-17	9.25039e-16
SFRP4	2.11508	6.25095	1.27515e-17	1.11568e-15
NAV1	1.22118	5.60634	1.47434e-17	1.28268e-15
CSAG3	-3.70207	-0.260017	1.85875e-17	1.60803e-15
RGS4	1.67233	3.57275	1.91575e-17	1.64808e-15
TCF4	0.918571	5.49676	3.31014e-17	2.83182e-15
MYH10	1.00538	7.46941	3.70844e-17	3.15504e-15
GFPT2	1.5876	3.44443	3.74473e-17	3.16841e-15
PCDHGC3	1.03775	6.45828	3.83338e-17	3.2257e-15
PTPRN	2.3966	0.696928	4.15426e-17	3.47671e-15
ABCA6	2.05122	0.583724	4.38208e-17	3.64755e-15
DENND2A	1.56437	2.47203	5.49291e-17	4.5476e-15
PSME1	-0.906955	7.90314	5.60837e-17	4.61836e-15
SH3RF3	1.42627	3.40275	5.80786e-17	4.7572e-15
ADAMTS16	2.88083	2.49976	6.58883e-17	5.36833e-15
SLC12A8	1.03215	4.92664	6.70375e-17	5.43322e-15
PDGFRA	1.67169	5.30722	7.368e-17	5.9403e-15
NKD2	1.88415	3.34386	7.52877e-17	6.03831e-15
INHBA	2.01301	3.65064	1.00338e-16	8.00569e-15
HEPH	1.39127	3.58892	1.11974e-16	8.88806e-15
SVEP1	2.03176	3.63859	1.4025e-16	1.10754e-14
C5orf62	1.04451	4.72952	1.41916e-16	1.11498e-14
SPOCK1	2.10845	3.42697	1.44893e-16	1.13259e-14
ETV1	1.49373	3.73563	1.55921e-16	1.21264e-14
PSMB8	-1.11089	6.93561	1.70102e-16	1.31628e-14
F13A1	1.49827	5.4056	1.71496e-16	1.32043e-14
EDNRA	1.49477	3.82265	1.73196e-16	1.32689e-14
CDR1	2.128	1.04881	1.76639e-16	1.34657e-14
SLIT2	1.60924	3.8591	1.80073e-16	1.36599e-14
PKD2	0.766352	4.65599	1.89764e-16	1.43244e-14
DOK6	1.63789	0.406567	2.02383e-16	1.52024e-14
C13orf33	1.92759	2.7149	2.05975e-16	1.53972e-14
HEG1	1.20242	6.43589	2.15723e-16	1.60479e-14
OLFML1	1.35386	3.76261	2.72914e-16	2.02048e-14
AFAP1	0.963081	5.86723	2.84633e-16	2.09716e-14
RASGRF2	1.49543	1.87282	3.27048e-16	2.3982e-14
ABCA8	2.49773	1.42474	3.40644e-16	2.48605e-14
SDC2	1.40067	5.71247	4.1427e-16	3.00913e-14
FEZ1	1.03032	2.36159	4.2373e-16	3.06339e-14
BMP4	1.74014	3.65812	4.39773e-16	3.16452e-14
UBE2L6	-1.03822	7.5624	4.48895e-16	3.21513e-14
KIAA0319	-2.42462	1.17816	4.56464e-16	3.25421e-14
SLIT3	1.72338	5.82944	4.77841e-16	3.39091e-14
MXRA8	1.65493	6.9991	4.99115e-16	3.52563e-14
SH3PXD2A	1.04623	6.48663	5.81063e-16	4.08575e-14
BARX1	2.9119	1.74583	6.40536e-16	4.48346e-14
FSTL3	1.18649	4.30642	6.81158e-16	4.74622e-14
ADAMTS14	1.5817	3.67989	6.86544e-16	4.7622e-14
COL4A2	0.96554	8.65115	7.75599e-16	5.35581e-14
BMP1	0.929968	5.91853	8.02748e-16	5.49506e-14
LRRC15	2.70584	4.67875	8.02901e-16	5.49506e-14
ECM1	1.36274	5.05213	8.16952e-16	5.56648e-14
CNN1	1.79823	3.8253	8.42641e-16	5.71622e-14
CACNA1G	2.31397	2.15831	8.82109e-16	5.94128e-14
COL14A1	1.74425	4.92495	8.83533e-16	5.94128e-14
RHOBTB3	1.31186	4.66411	9.37776e-16	6.27862e-14
CTHRC1	1.48955	6.0818	1.17622e-15	7.84093e-14
RCAN2	1.15417	3.34502	1.29801e-15	8.61557e-14
PTPRD	2.21326	2.66403	1.36411e-15	9.01543e-14
BMP2	1.77929	0.949246	1.44884e-15	9.53446e-14
RPLP0P2	1.55907	1.3456	1.47361e-15	9.65621e-14
XYLT1	1.67465	2.93402	1.48928e-15	9.71755e-14
TAP2	-1.06974	6.81169	1.49725e-15	9.72833e-14
HSPG2	1.04476	8.98657	1.66563e-15	1.07769e-13
MARVELD1	0.972197	6.18003	1.78033e-15	1.14708e-13
COL4A1	0.96852	8.13736	1.87982e-15	1.20614e-13
CLDN11	1.57402	4.1502	2.17561e-15	1.39013e-13
TCF7L1	1.4521	5.09282	2.22461e-15	1.41557e-13
RAB31	0.836633	5.98836	2.28168e-15	1.44591e-13
PLXDC1	1.18015	3.7644	2.33247e-15	1.47204e-13
GPC1	1.0314	6.93627	2.40201e-15	1.50974e-13
FAM38B	2.1197	1.7554	2.45111e-15	1.53433e-13
HSPB7	1.74159	2.22763	2.55904e-15	1.59541e-13
CXCL10	-1.8202	6.39123	2.65463e-15	1.6479e-13
PLIN1	2.76733	1.96842	2.66464e-15	1.6479e-13
GEM	1.43518	2.62261	2.71365e-15	1.6715e-13
HAND2	1.90909	1.52188	2.92311e-15	1.79334e-13
OMD	2.46162	1.96571	3.08064e-15	1.88249e-13
WISP2	2.31404	1.92723	3.28079e-15	1.99687e-13
IRF1	-1.05987	6.67194	3.53555e-15	2.14346e-13
CXCR2P1	-2.07188	2.15304	3.7204e-15	2.24669e-13
EDIL3	1.74844	2.77799	4.33763e-15	2.60919e-13
ELN	1.74901	5.61654	4.45264e-15	2.66795e-13
ENOX1	1.63617	0.966025	4.72294e-15	2.81894e-13
ASPN	2.24798	2.82448	4.82363e-15	2.86792e-13
TMEM158	1.63249	4.06967	5.07492e-15	3.00572e-13
PLIN4	1.74188	3.50246	5.35458e-15	3.1592e-13
FGF7	1.71251	2.26843	5.5834e-15	3.28163e-13
ALPK2	2.07338	1.76041	5.71313e-15	3.34511e-13
IFFO2	1.19475	3.69801	5.91342e-15	3.44927e-13
F2R	1.06371	5.23792	7.06268e-15	4.10408e-13
ZFHX4	1.93272	2.89103	7.3625e-15	4.26222e-13
CXCL12	1.61704	6.34382	7.87357e-15	4.54101e-13
HLA-F	-1.26278	5.60775	8.39124e-15	4.82152e-13
TMEM200A	1.24706	2.75264	8.55694e-15	4.89845e-13
GREM2	1.93418	-0.227967	8.73665e-15	4.9828e-13
CYP2J2	-1.47839	2.68574	9.74022e-15	5.53468e-13
HTRA3	1.5313	4.66271	9.88383e-15	5.59563e-13
CYTH3	0.745731	5.36924	9.99031e-15	5.63519e-13
FLRT2	1.63902	4.02009	1.05426e-14	5.92502e-13
PCDHGA5	1.69155	0.199665	1.10799e-14	6.20435e-13
GPR176	1.32822	1.83591	1.16839e-14	6.51884e-13
NID2	1.41112	5.08732	1.26296e-14	7.02104e-13
RECK	0.892454	3.05198	1.35074e-14	7.48201e-13
CLEC3B	1.62153	1.53385	1.40099e-14	7.73258e-13
ENPP1	1.45921	3.63571	1.4418e-14	7.91074e-13
PI15	2.41298	1.9393	1.44355e-14	7.91074e-13
FLJ22536	1.48267	-0.589445	1.48639e-14	8.11663e-13
CYP26B1	1.99391	2.32116	1.51366e-14	8.23635e-13
PRICKLE2	0.983153	3.8868	1.61626e-14	8.76368e-13
MMP19	0.743211	4.64196	1.65652e-14	8.95046e-13
LAG3	-1.39907	3.17781	1.76494e-14	9.5029e-13
PROK1	3.40463	1.34354	1.83608e-14	9.85147e-13
FAM101B	1.17302	3.6656	1.8575e-14	9.93181e-13
PSD3	1.0661	3.83301	2.14279e-14	1.14176e-12
GALNTL2	1.79584	1.47108	2.29424e-14	1.21824e-12
GALNT9	3.1759	1.86722	2.40038e-14	1.27022e-12
NMI	-0.801057	5.65111	2.54425e-14	1.34174e-12
C14orf37	1.17717	2.57714	2.65356e-14	1.39461e-12
BCL2L14	-1.55696	1.61138	2.72912e-14	1.42945e-12
SFRP2	2.85432	6.67466	2.78408e-14	1.45329e-12
ADAMTS5	1.71487	3.34297	3.27687e-14	1.7001e-12
FAM155A	1.56518	0.770744	3.27898e-14	1.7001e-12
ACTG2	1.89582	4.31352	3.30968e-14	1.71026e-12
RUNX2	1.32519	4.07097	3.35274e-14	1.72151e-12
UPK2	2.55766	1.97846	3.35382e-14	1.72151e-12
APLNR	1.24115	3.5796	3.43813e-14	1.75457e-12
RCN3	1.16033	5.79367	3.441e-14	1.75457e-12
COL5A3	1.78192	4.3298	3.5877e-14	1.82333e-12
CD38	-1.64341	2.2365	3.74638e-14	1.89771e-12
FAM180A	1.68795	0.919786	3.80259e-14	1.91987e-12
THBD	1.17176	3.90246	3.84842e-14	1.93107e-12
CXorf36	0.887674	3.1442	3.84985e-14	1.93107e-12
TGM2	1.57983	8.07998	3.89924e-14	1.94949e-12
NKX3-2	2.34837	0.88007	4.02718e-14	2.00694e-12
PRRX1	1.93074	4.85866	4.18102e-14	2.07689e-12
EGR2	1.50646	4.06786	4.20353e-14	2.08136e-12
KLF2	1.30064	4.44641	4.45831e-14	2.20043e-12
2023-09-08	0.754012	5.8708	4.49566e-14	2.21178e-12
CSPG4	1.14587	4.47398	4.58955e-14	2.25078e-12
KIF26A	1.97883	2.18751	6.23195e-14	3.04653e-12
PDGFD	1.28875	3.98325	6.34581e-14	3.08815e-12
MAP1A	1.11165	4.6607	6.3572e-14	3.08815e-12
EVC	0.817504	5.2515	6.4696e-14	3.13287e-12
CYP26A1	2.3253	0.273251	6.68104e-14	3.22512e-12
RFX5	-0.655409	6.38656	6.87238e-14	3.30712e-12
RARRES3	-1.41918	6.49858	7.13207e-14	3.4214e-12
EHD2	1.03109	6.68135	7.35053e-14	3.51415e-12
CHRD	1.65061	2.14021	7.37106e-14	3.51415e-12
LRRN4CL	1.36968	1.9208	7.49909e-14	3.5539e-12
TGFBR2	0.746516	6.46268	7.50061e-14	3.5539e-12
FGF1	1.57915	1.86898	7.67344e-14	3.62464e-12
GAS7	1.02903	5.23483	8.3951e-14	3.9534e-12
LRRN4	1.89932	3.52584	8.55637e-14	4.01706e-12
FSCN1	1.06274	7.67481	8.63623e-14	4.04223e-12
PEAR1	1.38489	2.25394	9.08549e-14	4.23962e-12
COL11A1	2.46893	6.02334	1.05709e-13	4.91788e-12
B3GNT9	0.886304	4.29393	1.07023e-13	4.96398e-12
ETV7	-1.53586	3.10004	1.12623e-13	5.20804e-12
ANKRD1	2.7332	-0.00319538	1.22432e-13	5.64471e-12
PCDHGA12	1.61916	2.29371	1.23593e-13	5.68123e-12
FBLN2	1.78065	5.8574	1.45783e-13	6.68127e-12
LUM	1.71874	8.15034	1.5582e-13	7.12011e-12
CCL14	2.2606	1.74841	1.6501e-13	7.49432e-12
ZNF697	0.992604	2.52007	1.65273e-13	7.49432e-12
ATPAF1	-0.644558	6.78786	1.6547e-13	7.49432e-12
COL4A5	1.24749	5.12068	1.66324e-13	7.51092e-12
PLSCR1	-1.00791	7.13115	1.71252e-13	7.71085e-12
ROBO4	0.919726	3.43972	1.7752e-13	7.96975e-12
EDA2R	1.29532	1.23522	1.78368e-13	7.98457e-12
IFI35	-1.02811	5.20831	1.91754e-13	8.53913e-12
HCP5	-1.24354	5.47979	1.91866e-13	8.53913e-12
WNK4	2.30079	0.832416	1.969e-13	8.73794e-12
HLA-A	-1.01024	9.44819	2.00816e-13	8.8861e-12
CXCL14	2.3031	5.12047	2.22731e-13	9.8276e-12
SERPINH1	0.809563	8.85981	2.27393e-13	1.00047e-11
ENTPD7	0.844139	3.98241	2.38798e-13	1.04765e-11
LRRC4B	1.73972	2.26359	2.44824e-13	1.07009e-11
BATF2	-1.33823	3.64524	2.45304e-13	1.07009e-11
GPR1	1.60402	1.14765	2.4615e-13	1.07075e-11
SEMA6B	0.935922	3.12246	2.58876e-13	1.12294e-11
NUDT10	1.63622	1.30979	2.63673e-13	1.14053e-11
SH3BP4	0.902812	6.92026	2.8775e-13	1.24119e-11
CD36	1.61224	3.53409	2.89388e-13	1.24477e-11
CSMD2	2.02798	2.43661	2.91309e-13	1.24955e-11
APBB2	0.799361	5.39284	2.92573e-13	1.25148e-11
MSC	1.52686	2.91197	2.96361e-13	1.26417e-11
SEMA3C	1.05428	5.73019	3.29141e-13	1.40012e-11
SERPINF1	1.48618	6.77035	3.54326e-13	1.5031e-11
COL10A1	1.99631	5.0628	3.61262e-13	1.52832e-11
MXRA5	1.29686	7.99633	3.77973e-13	1.59463e-11
FBXL7	1.19399	4.4171	4.24957e-13	1.78795e-11
HLA-DOB	-1.52645	2.08041	4.39276e-13	1.84316e-11
SPARCL1	0.988828	6.58076	4.6306e-13	1.93768e-11
TMEM133	0.985719	1.68946	5.32024e-13	2.22023e-11
CSDC2	1.62889	2.61905	5.60403e-13	2.33234e-11
NRK	1.71798	2.08396	5.82819e-13	2.41909e-11
MMP28	1.65832	2.1229	5.89803e-13	2.4415e-11
PALM2-AKAP2	0.826939	5.05926	6.08163e-13	2.50992e-11
TTC3	0.607101	7.27086	6.09591e-13	2.50992e-11
HINT2	-0.910086	4.91056	6.39341e-13	2.62539e-11
SELENBP1	-1.1426	7.20591	6.95633e-13	2.84895e-11
GSTM5	2.10765	1.26435	7.00422e-13	2.86095e-11
TMEM45A	1.10697	4.14922	7.32806e-13	2.98531e-11
ACCN2	1.56341	2.59997	7.94873e-13	3.22962e-11
NR4A3	2.02472	3.07439	8.1449e-13	3.30062e-11
ST6GAL2	1.94484	3.29814	8.60776e-13	3.47903e-11
COPZ2	1.27158	2.63681	8.92077e-13	3.59189e-11
ALDH1A3	1.47432	3.76075	8.93366e-13	3.59189e-11
PODNL1	1.50117	4.02196	9.01988e-13	3.61711e-11
SCG2	1.80821	2.36213	9.75819e-13	3.90302e-11
PSMB10	-0.947126	5.69109	9.78854e-13	3.90502e-11
DIO1	-2.78392	0.840443	1.10671e-12	4.40366e-11
GPX8	0.780644	5.9397	1.2497e-12	4.95984e-11
PRDM16	2.34756	1.45382	1.32895e-12	5.25353e-11
AMOTL1	1.09818	5.59336	1.33052e-12	5.25353e-11
SDC1	1.32419	6.5545	1.37415e-12	5.41191e-11
HLA-DMA	-1.22044	7.06663	1.46355e-12	5.74929e-11
FBLN1	1.3076	7.73872	1.50794e-12	5.90858e-11
HERC5	-1.30353	4.79729	1.53755e-12	6.00934e-11
C4orf31	1.86491	1.22529	1.62084e-12	6.31883e-11
ANGPT1	1.49607	1.60781	1.67915e-12	6.52961e-11
VAT1L	1.76142	0.836889	1.71296e-12	6.6443e-11
FGF14	1.63778	0.107108	1.74805e-12	6.76337e-11
RHOBTB1	0.89097	4.07212	1.79225e-12	6.91702e-11
GFAP	2.95597	2.40111	1.83042e-12	7.04666e-11
RASL12	1.04499	2.86167	1.94287e-12	7.46093e-11
IRF9	-0.822922	6.61201	2.05375e-12	7.85869e-11
AKAP13	0.680282	6.54016	2.05811e-12	7.85869e-11
CERCAM	0.906235	6.53206	2.06176e-12	7.85869e-11
MFAP4	1.86543	6.06417	2.11492e-12	8.04141e-11
CMTM3	0.669256	5.77725	2.26781e-12	8.60148e-11
RBM9	0.624679	6.4705	2.37411e-12	8.98001e-11
RGS16	1.23282	4.41608	2.37927e-12	8.98001e-11
RUNX1	1.00338	6.52592	2.52568e-12	9.50927e-11
SEMA3D	1.91059	2.4574	2.5388e-12	9.53537e-11
CORIN	1.93601	0.93512	2.76672e-12	1.03661e-10
ANGPTL1	1.95257	2.46069	3.23879e-12	1.21054e-10
CXCL11	-1.74696	4.22962	3.3533e-12	1.2503e-10
BAHCC1	1.47861	3.20375	3.58236e-12	1.33248e-10
LOC400759	-1.36083	1.59482	3.70969e-12	1.37652e-10
DLG2	1.56832	0.15535	3.79123e-12	1.40339e-10
FAP	1.84324	4.17834	3.80389e-12	1.4047e-10
CDK5R1	0.926674	1.62574	3.98467e-12	1.46794e-10
SLC35D3	2.37758	-0.376049	4.14355e-12	1.52283e-10
SEMA6A	1.48782	4.13424	4.24273e-12	1.55557e-10
NGFR	2.25846	3.26558	4.46215e-12	1.63213e-10
PHLDB1	0.742225	6.5727	4.49277e-12	1.63944e-10
CNTN1	1.79372	2.79534	4.51488e-12	1.64361e-10
NR2F1	1.32055	4.12823	4.57614e-12	1.66198e-10
DCLK1	1.57259	2.14741	4.72311e-12	1.71132e-10
PXDN	1.14833	7.80183	4.74666e-12	1.71582e-10
SHROOM4	1.07835	3.81305	5.34687e-12	1.92826e-10
MPRIP	0.568442	5.94432	5.4201e-12	1.9501e-10
ITGBL1	2.00702	2.77924	5.4782e-12	1.96641e-10
PHLDB2	1.34938	3.66344	5.77112e-12	2.06673e-10
TSHZ3	1.12855	3.52173	5.94912e-12	2.12553e-10
SYTL2	1.04599	3.37122	6.08482e-12	2.16899e-10
VIM	0.950406	10.2485	6.12487e-12	2.17822e-10
ARC	2.17979	2.12173	6.19106e-12	2.19668e-10
EGR3	1.67287	3.7096	6.33527e-12	2.24269e-10
PIGR	-3.30278	5.28299	6.46844e-12	2.28458e-10
PDE7B	1.13489	1.93593	6.59435e-12	2.32372e-10
CYP2W1	2.83929	1.56787	6.77483e-12	2.37708e-10
C9orf23	-0.780407	4.72446	6.77666e-12	2.37708e-10
IFIH1	-1.12795	5.5291	6.82421e-12	2.38832e-10
AQP1	0.961138	5.62856	7.15737e-12	2.49924e-10
UBD	-2.08998	4.90369	7.25013e-12	2.5259e-10
HLA-B	-1.08533	10.331	7.27035e-12	2.52723e-10
HLA-E	-0.718157	8.58111	7.62638e-12	2.64501e-10
HLA-C	-1.02557	10.0631	7.961e-12	2.75486e-10
LSAMP	1.88049	0.982628	8.26326e-12	2.85305e-10
DTX1	1.09579	2.80237	8.42455e-12	2.90223e-10
FHOD3	1.22877	2.75847	8.50092e-12	2.922e-10
CHAD	1.61183	0.335644	8.57686e-12	2.94154e-10
KIAA1755	1.65832	0.897767	8.61641e-12	2.94854e-10
PAPSS2	0.956827	3.91729	8.70047e-12	2.9707e-10
RUSC2	0.729866	5.07344	9.13894e-12	3.11351e-10
MMP23B	1.25215	4.00639	9.54513e-12	3.24471e-10
CD93	0.733992	5.18304	9.57408e-12	3.24739e-10
COCH	-2.31515	2.45053	1.04566e-11	3.53893e-10
PCDH12	0.758857	3.24228	1.05963e-11	3.57835e-10
PLAU	1.21581	6.31602	1.07287e-11	3.61514e-10
PDLIM7	0.763004	6.76025	1.18315e-11	3.97802e-10
FAM131B	1.24704	1.02372	1.24754e-11	4.18536e-10
STOML2	-0.65521	6.91626	1.2518e-11	4.19055e-10
GXYLT2	1.07157	3.72251	1.47608e-11	4.93063e-10
CDH5	0.752205	4.35921	1.58635e-11	5.2875e-10
MEG3	1.78043	3.12879	1.65752e-11	5.51276e-10
CTSK	1.53046	6.05663	1.70332e-11	5.6529e-10
LTA	-1.25941	-0.127035	1.80553e-11	5.97923e-10
IGF2BP1	2.64692	2.75326	1.83625e-11	6.06791e-10
TNFSF10	-1.39157	7.53601	1.94982e-11	6.42231e-10
MYH11	1.89874	4.57381	1.95184e-11	6.42231e-10
CALN1	-2.6902	0.826728	1.95898e-11	6.43205e-10
AG2	1.41204	4.33574	2.03936e-11	6.68171e-10
IDO1	-1.77069	4.93436	2.13973e-11	6.99568e-10
TCEAL7	1.2908	0.737075	2.25522e-11	7.34258e-10
NIT2	-0.637154	5.40106	2.25537e-11	7.34258e-10
LRP4	1.67976	4.33413	2.36458e-11	7.68188e-10
PNMA2	1.69957	3.07697	2.42018e-11	7.84596e-10
GHR	1.41352	2.00688	2.42759e-11	7.85347e-10
B3GALT2	1.56566	-0.127577	2.50907e-11	8.10002e-10
MFAP5	1.88791	5.39563	2.72615e-11	8.78244e-10
SYNE1	0.925369	4.20055	2.73809e-11	8.80247e-10
MEGF10	2.18228	1.38191	2.80374e-11	8.99475e-10
SIPA1L2	0.916045	4.74879	2.86622e-11	9.17609e-10
PLN	1.97395	1.10152	2.98226e-11	9.52777e-10
GPR116	0.710434	3.87247	3.06457e-11	9.77044e-10
CLDN5	1.29349	3.17051	3.12677e-11	9.94817e-10
COL9A3	2.13235	3.3001	3.20354e-11	1.01714e-09
PPP1R12B	0.862501	4.84449	3.47377e-11	1.10067e-09
KCTD10	0.4461	6.08074	3.52707e-11	1.11527e-09
ZEB2	0.763851	4.46083	3.54629e-11	1.11904e-09
SFXN3	0.648687	5.21132	3.56309e-11	1.12205e-09
ADCY2	2.92851	0.716081	3.65358e-11	1.14819e-09
NEGR1	1.87732	1.37744	3.73241e-11	1.17058e-09
PSMA6	-0.657473	6.57826	3.78376e-11	1.18427e-09
PDE2A	1.19464	2.04927	3.81774e-11	1.19248e-09
ADRA2A	1.68583	4.47745	3.9141e-11	1.22011e-09
BAMBI	1.6264	2.91593	3.96687e-11	1.23406e-09
ABL1	0.615473	6.85534	4.0753e-11	1.26523e-09
EMCN	1.00492	2.19266	4.12023e-11	1.27661e-09
ARHGAP42	1.04289	2.38657	4.18354e-11	1.29362e-09
LRCH1	0.628175	4.2503	4.47856e-11	1.38207e-09
LPPR4	1.35485	2.13794	4.79242e-11	1.47597e-09
NPTX1	1.51977	0.160269	4.95472e-11	1.52291e-09
TRIM21	-0.687178	4.7485	5.13535e-11	1.57382e-09
DKK3	0.938684	5.38099	5.1408e-11	1.57382e-09
MRPL14	-0.699053	5.96258	5.32933e-11	1.6283e-09
SYT8	2.51611	2.46878	5.35998e-11	1.63189e-09
COMP	2.30996	5.78503	5.36227e-11	1.63189e-09
B2M	-0.820435	11.1113	5.47051e-11	1.66155e-09
TBX1	1.92711	2.05228	5.54157e-11	1.67674e-09
COL12A1	1.26849	7.65627	5.54233e-11	1.67674e-09
MYB	-1.2405	3.96434	5.61433e-11	1.6952e-09
SCN7A	2.24575	-0.138296	5.88226e-11	1.7692e-09
HSPA12B	1.05027	2.54735	5.88241e-11	1.7692e-09
NCK1	-0.602113	5.74593	6.23096e-11	1.87038e-09
COL4A6	1.60974	1.85227	6.37953e-11	1.91125e-09
TEK	1.02687	1.92022	6.50774e-11	1.94318e-09
C1orf198	0.592221	6.87448	6.51135e-11	1.94318e-09
PRDM8	0.992703	0.171983	7.05608e-11	2.10167e-09
PSMA5	-0.612911	6.57107	7.1203e-11	2.11671e-09
C20orf103	1.47541	4.7497	7.31134e-11	2.16931e-09
C1QTNF2	1.18455	-0.116649	7.82388e-11	2.31692e-09
MYADM	0.862833	7.60625	7.93915e-11	2.34655e-09
MFRP	0.902844	4.29515	7.98319e-11	2.35504e-09
SORCS2	1.85155	3.29572	8.31295e-11	2.44763e-09
LOC728264	1.19969	2.72142	8.43576e-11	2.47905e-09
ERRFI1	1.01785	5.92435	9.06341e-11	2.65843e-09
IFI30	-0.890916	7.64129	9.32884e-11	2.73108e-09
PPAP2A	0.643485	4.56308	9.93933e-11	2.90428e-09
HHIP	1.98139	-0.503906	1.0622e-10	3.09788e-09
LTBP2	0.936431	7.70064	1.07978e-10	3.14321e-09
ADAMTS4	1.2397	3.5195	1.14229e-10	3.3189e-09
ARHGEF15	0.852709	2.47121	1.16691e-10	3.38405e-09
CPA3	2.2504	0.102436	1.21711e-10	3.52298e-09
C9orf123	-0.804036	6.39943	1.24874e-10	3.60775e-09
PCSK5	1.22656	2.76275	1.29359e-10	3.73032e-09
KIAA0427	0.714086	5.03558	1.31734e-10	3.79173e-09
PDZRN3	1.04591	4.46077	1.34564e-10	3.86595e-09
FBXL22	0.873018	1.46084	1.36092e-10	3.90257e-09
PCDHGA6	1.40308	1.20605	1.36954e-10	3.92e-09
NEXN	1.01486	3.07864	1.37449e-10	3.92399e-09
TAGLN	1.26474	8.18695	1.37603e-10	3.92399e-09
ZNF521	1.47606	4.04118	1.38873e-10	3.95289e-09
LUZP1	0.611395	5.53593	1.42295e-10	4.0428e-09
ADAMTSL1	1.55177	2.56479	1.44486e-10	4.09748e-09
NOG	1.73194	1.08388	1.44848e-10	4.10022e-09
COL15A1	0.978087	5.00383	1.46495e-10	4.13922e-09
PLAC9	1.81347	-0.141664	1.56146e-10	4.40384e-09
GPR68	1.03358	1.61955	1.68585e-10	4.74596e-09
CR1	1.48032	1.61485	1.70116e-10	4.77279e-09
ISLR	1.1922	7.23947	1.70158e-10	4.77279e-09
NCCRP1	2.26937	2.92369	1.73463e-10	4.85665e-09
PGF	1.09312	2.7102	1.81592e-10	5.06586e-09
PPFIBP1	0.822038	7.09481	1.81593e-10	5.06586e-09
DAPL1	-1.948	6.07958	1.83362e-10	5.10594e-09
ODZ3	2.07428	3.71906	1.85496e-10	5.15606e-09
AIM2	-1.34842	0.683194	1.87981e-10	5.21572e-09
FOXP1	0.536738	5.39795	1.90781e-10	5.28387e-09
SLC7A10	2.42781	0.677119	2.0204e-10	5.57736e-09
PRDM6	1.34781	0.245918	2.02102e-10	5.57736e-09
KIRREL	0.865063	5.45751	2.08126e-10	5.73334e-09
SOSTDC1	2.30018	3.68868	2.1154e-10	5.81698e-09
DIP2C	0.839179	4.50811	2.18389e-10	5.99461e-09
AK5	1.5901	0.505457	2.47762e-10	6.78876e-09
ILDR2	1.69127	0.562291	2.51423e-10	6.87683e-09
GGT5	0.923197	3.96098	2.55352e-10	6.97193e-09
KRAS	1.16922	6.60168	2.62782e-10	7.16209e-09
COL8A2	1.19831	5.03002	2.66345e-10	7.24637e-09
KCNJ15	1.3688	0.357656	2.7273e-10	7.40699e-09
PLOD1	0.637905	7.50262	2.79707e-10	7.58312e-09
PMAIP1	-0.99247	3.5765	2.95796e-10	8.00521e-09
CNN2	0.919207	7.35668	2.96377e-10	8.00685e-09
ATG3	-0.452276	5.84528	3.05995e-10	8.25221e-09
HEYL	0.936271	4.07078	3.07237e-10	8.27124e-09
SELP	1.47321	0.951711	3.07965e-10	8.27634e-09
CPZ	1.21838	5.14731	3.20161e-10	8.58914e-09
GPIHBP1	1.46145	0.783312	3.27202e-10	8.76276e-09
CHGA	-3.04549	3.08633	3.32819e-10	8.89771e-09
PTGFR	2.0789	-0.183098	3.44628e-10	9.18865e-09
C6orf108	-0.763986	5.96606	3.44895e-10	9.18865e-09
TMEM177	-0.608418	4.34794	3.52969e-10	9.38751e-09
ATP1B2	1.83505	4.01969	3.54054e-10	9.40013e-09
FAM63B	0.687665	3.37902	3.60182e-10	9.54637e-09
MYCT1	0.765996	1.68416	3.61082e-10	9.55377e-09
EFEMP2	0.793078	6.75991	3.66886e-10	9.69069e-09
ARMC9	0.570173	4.23255	3.86286e-10	1.0178e-08
PRG4	2.4199	2.63005	3.86656e-10	1.0178e-08
PARP12	-0.777251	6.34805	3.91058e-10	1.02763e-08
GNA14	1.15183	0.240549	4.06944e-10	1.06755e-08
ITGA1	0.69853	4.04712	4.30263e-10	1.12681e-08
NUDT16P1	-0.794984	4.24933	4.35082e-10	1.13592e-08
EXOSC3	-0.508264	4.5484	4.3522e-10	1.13592e-08
TMEM204	0.760436	2.74079	4.37396e-10	1.13967e-08
ARSE	2.13407	1.09986	4.42949e-10	1.15219e-08
COL2A1	2.9303	4.02081	4.53707e-10	1.17818e-08
PLA2G5	1.53401	0.0379819	4.68538e-10	1.21465e-08
MMRN1	1.75529	1.52721	4.74526e-10	1.22547e-08
CNTNAP1	0.899143	3.10902	4.74868e-10	1.22547e-08
STAT1	-0.82372	8.48937	4.751e-10	1.22547e-08
EFNA2	2.77815	-0.359441	4.79828e-10	1.2356e-08
NALCN	1.59892	0.642354	4.81191e-10	1.23704e-08
CCND1	1.27665	7.79922	4.82184e-10	1.23753e-08
ILDR1	-0.692056	4.44724	4.88627e-10	1.25198e-08
RTP4	-1.0988	4.78308	5.02408e-10	1.28515e-08
FBLIM1	0.832744	6.00897	5.05988e-10	1.29216e-08
KANK4	1.73407	3.33921	5.09321e-10	1.29852e-08
OSBPL5	0.640035	4.42992	5.24736e-10	1.33561e-08
PCK2	-0.696911	4.97122	5.50491e-10	1.39885e-08
HLA-DRA	-1.07537	10.0584	5.51971e-10	1.4003e-08
TXNL4B	-0.710761	4.55252	5.5542e-10	1.40673e-08
NKD1	1.20434	2.82561	5.63459e-10	1.42475e-08
CIITA	-1.15702	5.4538	5.74063e-10	1.44918e-08
ISG15	-1.34723	7.59612	6.19549e-10	1.56144e-08
HGF	1.32729	0.447466	6.24359e-10	1.571e-08
TIFA	-0.593643	4.16757	6.26874e-10	1.57475e-08
PDLIM2	0.726595	4.87971	6.43025e-10	1.61269e-08
PSMB4	-0.555484	8.19911	6.48796e-10	1.62452e-08
CALU	0.500814	8.09081	6.49926e-10	1.62471e-08
SMUG1	-0.570729	5.15707	6.91047e-10	1.72471e-08
CD274	-1.08959	0.450432	6.98105e-10	1.7395e-08
OLFML3	0.929646	6.12465	7.00935e-10	1.74373e-08
ADAMTSL2	1.15896	2.93121	7.08981e-10	1.7609e-08
SLC2A3	1.10872	5.35529	7.10532e-10	1.76191e-08
TREX1	-0.705855	5.0889	7.24906e-10	1.79467e-08
HLA-DPA1	-1.13068	8.74585	7.56023e-10	1.8687e-08
EXOC3L2	0.780511	1.70962	7.585e-10	1.87182e-08
TNNT3	2.81877	0.964689	7.59855e-10	1.87216e-08
PAM	0.890976	7.42952	7.78091e-10	1.91403e-08
KDELR3	0.879189	5.40834	7.86333e-10	1.93122e-08
EMID2	1.94985	4.21053	7.88102e-10	1.93248e-08
CH25H	1.29942	0.987376	7.89464e-10	1.93274e-08
FBXO6	-0.789369	4.40346	8.03181e-10	1.9632e-08
MMP11	1.72312	8.02318	8.08276e-10	1.97253e-08
PLK2	1.03431	5.2631	8.56259e-10	2.08632e-08
LAP3	-0.675306	7.05226	8.82325e-10	2.14643e-08
TMEM2	0.826581	4.80316	9.03694e-10	2.19495e-08
SHC2	1.34204	2.97657	9.09673e-10	2.20276e-08
C5orf13	0.814016	7.15274	9.09769e-10	2.20276e-08
CDT1	-0.80482	5.19871	9.1953e-10	2.2229e-08
PARD6G	0.727891	3.80244	9.40352e-10	2.26967e-08
ADIPOQ	3.56073	1.77984	9.80262e-10	2.36229e-08
USP18	-1.03348	5.71641	1.00445e-09	2.4168e-08
NDUFB11	-0.766595	7.35076	1.01467e-09	2.43758e-08
NCKAP5L	0.56173	5.91605	1.03813e-09	2.49006e-08
JMJD1C	0.663423	5.59626	1.05307e-09	2.52196e-08
FAM96A	-0.563383	5.5746	1.06986e-09	2.55819e-08
SLC12A4	0.615069	5.14017	1.07958e-09	2.57745e-08
MUTYH	-0.696124	4.06405	1.08615e-09	2.5891e-08
IGF1	1.21938	5.69969	1.13107e-09	2.69117e-08
ZHX3	0.71041	4.62137	1.13246e-09	2.69117e-08
SYNPO2	1.28225	4.31242	1.14478e-09	2.71625e-08
ADH1B	2.73988	2.90825	1.15015e-09	2.72415e-08
IQSEC1	0.581236	6.06012	1.15165e-09	2.72415e-08
C10orf72	1.19104	3.62268	1.16944e-09	2.762e-08
LIPE	1.02843	3.29776	1.18851e-09	2.80273e-08
UBE2QL1	1.64467	1.40909	1.21984e-09	2.87223e-08
ADO	0.634537	5.44385	1.22345e-09	2.87631e-08
POLR1C	-0.540102	5.40656	1.22824e-09	2.8818e-08
PRPH2	1.29466	0.479431	1.22952e-09	2.8818e-08
NXPH3	0.987592	1.09526	1.24862e-09	2.92211e-08
HEY1	1.30134	2.37339	1.25306e-09	2.92806e-08
NDST1	0.672064	7.1261	1.26369e-09	2.94617e-08
DPYSL3	1.03012	8.4634	1.26464e-09	2.94617e-08
GJC1	1.05551	2.94439	1.3054e-09	3.03653e-08
CRLF1	2.20367	2.49823	1.31902e-09	3.06358e-08
SH3D19	0.657157	5.50947	1.3702e-09	3.17766e-08
CYP4X1	-1.44499	4.72977	1.37671e-09	3.18795e-08
MMP16	1.3252	-0.252162	1.43438e-09	3.31652e-08
LIMA1	0.603651	5.56575	1.4575e-09	3.36492e-08
TGFBI	0.86687	7.74374	1.4787e-09	3.40877e-08
DDR2	1.12537	3.46197	1.5034e-09	3.46052e-08
NR4A1	1.43865	6.73686	1.59643e-09	3.66917e-08
FOXF1	1.10886	0.748454	1.62665e-09	3.73305e-08
PDGFRL	1.03922	4.35153	1.63796e-09	3.75342e-08
UQCRFS1	-0.898203	7.69057	1.66219e-09	3.80327e-08
MOBKL2C	-0.589441	4.74438	1.66495e-09	3.80393e-08
GBP1	-0.940754	6.62362	1.66818e-09	3.80568e-08
GPD1	1.78584	1.52695	1.68786e-09	3.84489e-08
LYVE1	1.43904	2.95461	1.69495e-09	3.85532e-08
FASLG	-1.32472	-0.232001	1.75204e-09	3.9793e-08
NXT2	-0.803484	5.23923	1.76194e-09	3.99588e-08
SP110	-0.740539	4.87427	1.79502e-09	4.06099e-08
IFIT1	-1.31567	7.00458	1.79592e-09	4.06099e-08
PRND	1.75472	-0.453678	1.80654e-09	4.07902e-08
HESX1	-0.894343	-0.0899171	1.84003e-09	4.14854e-08
GALK1	-0.669419	4.31022	1.86792e-09	4.20528e-08
NAP1L3	1.09515	1.83726	1.92452e-09	4.32638e-08
GJB2	1.43105	5.02886	1.93173e-09	4.33625e-08
TTF2	-0.693602	4.69009	1.96508e-09	4.40471e-08
PCDH18	0.979113	3.8368	1.99085e-09	4.45598e-08
TWIST2	1.57053	1.88015	2.03764e-09	4.54951e-08
APOBEC3G	-0.907585	4.49243	2.03855e-09	4.54951e-08
HLA-DMB	-1.10192	6.93297	2.19021e-09	4.8809e-08
KIFC3	0.782086	4.31552	2.24757e-09	5.00149e-08
FAT4	0.983563	2.63831	2.30858e-09	5.12984e-08
COL18A1	0.743741	8.87142	2.3128e-09	5.13182e-08
TRAM2	0.533524	5.87915	2.33143e-09	5.16572e-08
ROBO2	1.54433	2.03184	2.34464e-09	5.18751e-08
C15orf48	-1.32519	3.76653	2.42073e-09	5.34818e-08
FGD6	0.73751	3.90446	2.44708e-09	5.39707e-08
CLEC1A	0.859043	0.707372	2.44987e-09	5.39707e-08
INMT	1.33299	1.66315	2.52199e-09	5.54801e-08
SPRY2	1.2598	5.30102	2.52745e-09	5.55211e-08
PLXND1	0.721577	7.01701	2.55146e-09	5.59685e-08
PLCG1	0.618826	6.09137	2.59102e-09	5.67554e-08
BHLHE22	1.49392	-0.225253	2.597e-09	5.68058e-08
BMPER	1.62367	-0.185746	2.62799e-09	5.74019e-08
NCOR2	0.634387	8.66687	2.63668e-09	5.75102e-08
POP4	-1.00941	6.06524	2.679e-09	5.83506e-08
VAMP8	-0.634152	7.09492	2.69901e-09	5.87035e-08
UGT8	-1.16179	3.64236	2.71247e-09	5.89131e-08
NTS	-2.95701	3.8264	2.76121e-09	5.98871e-08
RAB11FIP5	0.614559	5.07264	2.78211e-09	6.02557e-08
HLA-DRB1	-1.16195	7.91677	2.78924e-09	6.03251e-08
SORBS1	0.810322	4.57259	2.79565e-09	6.0379e-08
IFI27	-1.30688	9.19354	2.82287e-09	6.08815e-08
SMTNL1	-1.3522	0.624824	2.88767e-09	6.2192e-08
PVRL1	0.861479	5.65077	2.91226e-09	6.2634e-08
FOXE1	2.95619	0.718032	2.92952e-09	6.29174e-08
MME	1.72452	3.69925	2.94254e-09	6.31089e-08
NGDN	-0.542329	4.65401	3.0006e-09	6.42645e-08
IFIT3	-1.11649	6.7599	3.06987e-09	6.56568e-08
PSMD4	-0.494028	6.81601	3.16746e-09	6.76501e-08
KDELC1	0.751319	2.97165	3.20893e-09	6.84408e-08
SDK1	1.34505	4.83386	3.21938e-09	6.85689e-08
GRIK2	1.36892	0.305799	3.31479e-09	7.05033e-08
APCDD1L	1.64883	1.12306	3.46494e-09	7.35953e-08
PARVA	0.47192	6.39943	3.5109e-09	7.44688e-08
DRP2	1.06078	0.162489	3.51593e-09	7.44729e-08
AKAP2	0.857073	4.59937	3.58539e-09	7.57682e-08
CCBE1	1.71421	0.0314162	3.58692e-09	7.57682e-08
ID3	0.993073	5.15439	3.6342e-09	7.66618e-08
HLA-DOA	-1.35078	5.97411	3.70519e-09	7.80522e-08
IFIT2	-1.1142	5.58782	3.74175e-09	7.87147e-08
FOXS1	1.12914	2.23582	3.84954e-09	8.08718e-08
SLC22A3	1.64072	0.590211	3.94444e-09	8.27526e-08
FAM20C	0.956818	6.14094	3.96947e-09	8.31643e-08
TIE1	0.737023	3.77239	4.00607e-09	8.37473e-08
KLHL4	1.29326	0.887852	4.00817e-09	8.37473e-08
GBP5	-1.20642	4.50127	4.11628e-09	8.58898e-08
MGP	1.27403	6.52461	4.12596e-09	8.59453e-08
MEGF8	0.777075	6.3127	4.13011e-09	8.59453e-08
MRPL16	-0.51236	5.42795	4.1706e-09	8.66708e-08
C3orf70	1.05999	1.36009	4.3306e-09	8.98745e-08
C9orf100	-0.775189	4.13087	4.419e-09	9.15856e-08
C2orf64	-0.471883	5.1146	4.58093e-09	9.48141e-08
DLX5	1.94024	2.37663	4.5948e-09	9.49736e-08
IFI44	-1.03304	5.89962	4.72681e-09	9.75712e-08
CD276	0.533986	7.17294	4.78113e-09	9.85604e-08
NPNT	1.21326	4.79719	4.79481e-09	9.87104e-08
LIF	1.17905	4.49398	4.80837e-09	9.87519e-08
FAM195A	-0.728	5.19404	4.80966e-09	9.87519e-08
RFTN2	0.956072	1.4749	4.83524e-09	9.9145e-08
HSD17B10	-0.598997	6.28325	4.94099e-09	1.0116e-07
GPD2	-0.620972	6.63353	4.95219e-09	1.0116e-07
CDK14	0.835055	4.90838	4.95322e-09	1.0116e-07
KCNAB1	0.876539	1.10238	4.96025e-09	1.01169e-07
WDR86	1.35053	3.1033	5.07439e-09	1.03361e-07
HLA-DRB5	-1.48163	6.57039	5.12269e-09	1.04206e-07
SYNC	1.10757	2.58384	5.23873e-09	1.06426e-07
DAB2	0.682497	5.74928	5.33225e-09	1.08184e-07
DPT	1.88595	1.43886	5.3598e-09	1.08599e-07
RASSF8	1.40606	4.93442	5.37408e-09	1.08746e-07
TPM1	0.602486	7.05493	5.38124e-09	1.08748e-07
UNC5B	0.924988	6.80086	5.42233e-09	1.09434e-07
HTATIP2	-0.780315	4.89352	5.46134e-09	1.10078e-07
ZBP1	-1.54977	2.54771	5.48719e-09	1.10454e-07
ITGA8	1.57247	-0.301107	5.65231e-09	1.13629e-07
TMEM130	1.45249	3.09182	5.78345e-09	1.16114e-07
RAI14	0.787536	6.32178	6.00731e-09	1.20451e-07
GNG11	0.904777	4.05663	6.03095e-09	1.20768e-07
EPYC	2.36878	3.82098	6.14334e-09	1.22859e-07
PCDHGC5	1.21049	-0.447998	6.33981e-09	1.26585e-07
PLEC	0.864709	9.96498	6.34611e-09	1.26585e-07
XCL2	-1.33351	-0.0575746	6.49632e-09	1.29275e-07
DNPEP	-0.420069	6.29354	6.49777e-09	1.29275e-07
MESP1	-1.33181	2.95445	6.62209e-09	1.31579e-07
ROR2	1.09624	4.72548	6.67708e-09	1.325e-07
APTX	-0.509981	4.30915	6.76422e-09	1.34057e-07
S1PR1	0.693275	3.56894	7.04432e-09	1.39429e-07
APOL3	-0.93503	4.58972	7.11008e-09	1.4055e-07
FIBIN	1.13005	3.8734	7.19223e-09	1.41991e-07
CHMP5	-0.574406	6.36367	7.25604e-09	1.43068e-07
MRPS18A	-0.55427	5.88419	7.47806e-09	1.47257e-07
EFEMP1	1.27453	5.41922	7.49693e-09	1.4744e-07
ACTN1	0.521778	8.36961	7.54184e-09	1.48134e-07
HCST	-0.785777	3.51237	7.63873e-09	1.49846e-07
MTX2	-0.48856	5.50361	8.07279e-09	1.58159e-07
WNT2B	1.66417	2.07411	8.17643e-09	1.59986e-07
FAM26F	-1.18131	3.18301	8.37885e-09	1.63738e-07
ELTD1	0.704009	3.24114	8.48942e-09	1.65689e-07
SALL4	1.43817	2.35896	8.57228e-09	1.67094e-07
HAS1	2.20303	-0.0109792	8.62648e-09	1.67938e-07
KRTCAP3	-0.869321	5.4554	8.68325e-09	1.6883e-07
FAM109A	0.577371	3.92624	8.75132e-09	1.69939e-07
C7orf47	-0.606745	4.83026	8.98613e-09	1.74279e-07
LGALS9	-0.837271	7.00564	9.15528e-09	1.77336e-07
PABPC5	1.21293	-0.17629	9.18648e-09	1.77717e-07
MBOAT1	-0.689317	5.97139	9.27465e-09	1.79197e-07
NEDD9	1.1058	5.91486	9.32104e-09	1.79679e-07
FBLN5	0.947788	5.95444	9.32292e-09	1.79679e-07
POSTN	1.82191	6.62828	9.46122e-09	1.82117e-07
PLA2G2A	2.40915	3.1727	9.56389e-09	1.83863e-07
DEPDC7	0.939147	0.659192	9.62212e-09	1.84752e-07
SCNM1	-0.565659	5.3352	9.66359e-09	1.85317e-07
CD74	-0.955115	12.0135	9.97159e-09	1.90986e-07
LGI2	1.17872	2.38303	1.0087e-08	1.92955e-07
OLFML2A	1.17684	5.4433	1.04506e-08	1.99664e-07
PAPPA	1.50434	1.51972	1.0634e-08	2.02915e-07
WARS	-0.721288	7.7674	1.0937e-08	2.0844e-07
TNFRSF19	0.957626	5.07417	1.10212e-08	2.09783e-07
GBAS	-0.492186	6.91744	1.10913e-08	2.10858e-07
BICD2	0.49803	5.35215	1.11284e-08	2.11303e-07
C3orf26	-0.504405	4.77645	1.12491e-08	2.1333e-07
OASL	-1.26501	4.68092	1.13189e-08	2.14391e-07
BCAR1	0.544565	6.26234	1.14442e-08	2.16499e-07
KANK3	0.800527	1.28271	1.1531e-08	2.17872e-07
FANCG	-0.56697	4.79663	1.15728e-08	2.18395e-07
MMP17	1.546	1.44758	1.16965e-08	2.20458e-07
LPPR2	0.708495	5.29796	1.21733e-08	2.29164e-07
ADAMTSL3	1.32427	2.33003	1.23453e-08	2.32119e-07
LAMP3	-1.21848	5.13145	1.25571e-08	2.35814e-07
HLX	0.672757	2.9143	1.26895e-08	2.38009e-07
KANK2	0.6268	6.48583	1.27399e-08	2.38664e-07
RG9MTD1	-0.47868	5.52287	1.28691e-08	2.40649e-07
BTN3A1	-0.670569	5.572	1.28771e-08	2.40649e-07
ACCN1	2.29604	0.523961	1.29128e-08	2.41024e-07
DDX58	-0.912663	6.04131	1.29336e-08	2.41118e-07
NTM	1.79406	2.85058	1.30258e-08	2.42545e-07
NRL	-0.659259	1.0178	1.30588e-08	2.42865e-07
CHST15	0.889621	5.87136	1.3316e-08	2.4735e-07
ANXA8	1.85895	2.54619	1.33458e-08	2.47604e-07
ITIH3	1.46064	-0.126144	1.40922e-08	2.61138e-07
FAM189A1	1.47933	2.31805	1.42847e-08	2.64387e-07
FKBP10	0.645264	7.67199	1.45653e-08	2.69234e-07
IFI44L	-1.15053	6.81944	1.45815e-08	2.69234e-07
OAS1	-1.06011	6.67571	1.46227e-08	2.6967e-07
TNFAIP8	-0.76026	4.15352	1.4692e-08	2.70625e-07
CXCL9	-1.56426	5.65663	1.47285e-08	2.70973e-07
MBNL2	0.533333	6.22871	1.48083e-08	2.72115e-07
AMOTL2	0.634288	7.41544	1.51116e-08	2.77358e-07
PID1	1.20012	1.91022	1.51876e-08	2.78422e-07
RTN4	0.42246	7.51744	1.52069e-08	2.78444e-07
DARC	1.33561	2.19992	1.52738e-08	2.79336e-07
HSD17B6	0.994772	0.947065	1.54149e-08	2.81583e-07
PARP14	-0.778531	7.28326	1.5629e-08	2.84855e-07
DHODH	-0.622517	2.96181	1.5631e-08	2.84855e-07
SPOCD1	1.18491	0.786115	1.5908e-08	2.89559e-07
C16orf75	-0.786375	4.56893	1.63385e-08	2.97045e-07
ADARB1	0.706986	4.38233	1.63914e-08	2.97655e-07
CBR3	-1.13203	2.32668	1.6412e-08	2.97678e-07
PARP9	-0.706124	7.04231	1.65549e-08	2.99916e-07
SOX4	0.688244	7.90775	1.66264e-08	3.00858e-07
HS2ST1	0.39946	5.63961	1.70699e-08	3.0852e-07
ATP1A2	1.86433	2.30639	1.73429e-08	3.13087e-07
SLC6A1	1.148	-0.287955	1.74774e-08	3.15147e-07
SEC23A	0.483041	5.76269	1.75344e-08	3.15804e-07
MRPL11	-0.609734	6.2247	1.809e-08	3.2543e-07
IRF7	-0.975703	5.88173	1.81759e-08	3.26594e-07
BDKRB1	1.34286	-0.577036	1.83413e-08	3.29181e-07
VEGFC	0.940365	3.01913	1.94171e-08	3.48084e-07
C7orf10	1.11118	1.94937	1.99765e-08	3.57696e-07
PRTG	1.25319	1.12818	2.03939e-08	3.64453e-07
COL7A1	1.50911	4.03493	2.04013e-08	3.64453e-07
EPHA2	0.760281	6.26416	2.10622e-08	3.75825e-07
WHAMML1	0.967647	-0.175847	2.11716e-08	3.76978e-07
APOD	1.13916	3.72642	2.11758e-08	3.76978e-07
MFAP2	1.12139	7.14256	2.13318e-08	3.79317e-07
HLA-DPB1	-0.986282	7.59062	2.14308e-08	3.80637e-07
VTN	1.7092	0.360726	2.14791e-08	3.81057e-07
SH2D2A	-0.944695	2.81079	2.22668e-08	3.94575e-07
CDCA7	-0.989951	4.72152	2.23416e-08	3.95446e-07
SMAD9	1.12655	0.520597	2.28822e-08	4.0455e-07
FAM100B	-0.603964	6.90206	2.30531e-08	4.07104e-07
TOMM5	-0.571955	6.44379	2.32047e-08	4.09312e-07
ZCCHC18	1.02126	-0.116912	2.33247e-08	4.10958e-07
CFLAR	-0.505203	5.39172	2.35024e-08	4.13616e-07
SIX3	2.82197	2.44641	2.43999e-08	4.2892e-07
H2AFZ	-0.603755	7.15026	2.47586e-08	4.34729e-07
ANKRD50	0.584862	4.28491	2.48629e-08	4.36064e-07
BTN3A2	-0.748804	5.49566	2.4904e-08	4.36287e-07
OXSM	-0.517595	3.93862	2.50657e-08	4.38621e-07
FGFR3	1.51583	4.42729	2.58106e-08	4.51143e-07
B3GAT1	1.96766	2.12316	2.62086e-08	4.57581e-07
ESAM	0.559408	4.29361	2.6635e-08	4.64498e-07
LAMA4	0.826461	5.41633	2.71112e-08	4.71546e-07
SYDE1	0.857059	4.76775	2.71133e-08	4.71546e-07
NT5C3	-0.670038	4.59834	2.7131e-08	4.71546e-07
NR1H3	-0.560419	4.69147	2.75178e-08	4.77729e-07
FAM158A	-0.682051	3.36454	2.78376e-08	4.82737e-07
FAM126A	0.705104	3.45335	2.86368e-08	4.96038e-07
CRISPLD1	1.29219	3.69383	2.88229e-08	4.98701e-07
ISG20	-0.921249	3.98996	2.89607e-08	5.00523e-07
PTPRB	0.703974	3.12284	2.92986e-08	5.05795e-07
COL25A1	1.7126	1.04355	2.97494e-08	5.13003e-07
FZD7	0.892918	5.76351	2.98963e-08	5.14959e-07
ASXL3	1.7186	0.256326	3.01328e-08	5.18452e-07
IL6R	-0.891626	5.15985	3.03613e-08	5.21801e-07
HSPB11	-0.619603	4.73004	3.1348e-08	5.38158e-07
TMEM132B	1.50572	2.60841	3.1438e-08	5.39102e-07
FGF3	3.50365	1.18505	3.17413e-08	5.43697e-07
FMO1	1.47562	2.39341	3.18816e-08	5.45495e-07
GPR64	1.56846	5.81467	3.27743e-08	5.60145e-07
MOXD1	1.4948	3.67455	3.30987e-08	5.65063e-07
SEMA5A	1.13952	4.43908	3.31942e-08	5.66066e-07
CMPK2	-0.998939	5.16696	3.43836e-08	5.857e-07
C9orf46	-0.663447	4.24872	3.58891e-08	6.10671e-07
TBC1D8B	0.715316	2.57304	3.59401e-08	6.10863e-07
BASP1	1.0096	5.20747	3.60354e-08	6.11807e-07
DTX3L	-0.607269	7.38564	3.65472e-08	6.19814e-07
LRRC4C	1.36706	2.03797	3.76345e-08	6.36913e-07
CST1	2.1192	3.99514	3.76382e-08	6.36913e-07
VWF	0.721746	6.56829	3.81458e-08	6.44793e-07
PTGIR	0.88267	1.34935	3.88415e-08	6.55834e-07
RIN2	0.488848	6.31641	3.90673e-08	6.58924e-07
SAMD4A	0.704745	3.84015	4.14618e-08	6.98545e-07
ITGA2	0.944225	3.17034	4.25741e-08	7.1636e-07
PPP1R3C	1.16584	1.99664	4.26122e-08	7.1636e-07
CCL5	-1.06339	5.00107	4.31152e-08	7.24026e-07
FLJ42709	1.03131	2.14753	4.37731e-08	7.34272e-07
FHL3	0.605504	5.32254	4.39771e-08	7.36892e-07
BCAT1	1.62504	8.22803	4.48287e-08	7.50345e-07
BTN3A3	-0.734393	5.14406	4.53418e-08	7.58109e-07
SKI	0.563245	7.59488	4.54192e-08	7.58579e-07
F3	1.06649	4.00641	4.56864e-08	7.62216e-07
ARSB	0.520552	3.73996	4.62603e-08	7.70955e-07
PIR	-0.91691	3.42298	4.63564e-08	7.71721e-07
MCC	0.892436	4.1979	4.68965e-08	7.7987e-07
TAF4B	-0.774321	3.79631	4.7009e-08	7.80809e-07
MTCP1	-0.79083	1.26307	4.70544e-08	7.80809e-07
ANXA6	0.58906	6.41323	4.90737e-08	8.13441e-07
MRPL2	-0.574009	5.78391	4.94166e-08	8.18244e-07
SQRDL	-0.716309	5.26156	4.96934e-08	8.21943e-07
GPR17	1.61028	0.473693	5.04934e-08	8.34278e-07
SNX18	0.461894	5.2337	5.17025e-08	8.53341e-07
EFR3B	0.977461	2.32748	5.18995e-08	8.55675e-07
NUP85	-0.453999	5.36689	5.20838e-08	8.575e-07
RPP21	-0.587891	5.11933	5.21216e-08	8.575e-07
ARHGAP28	0.976322	2.82264	5.2386e-08	8.6093e-07
TNFRSF10D	0.999221	2.37736	5.26024e-08	8.63566e-07
SLC2A10	0.708404	5.14544	5.26909e-08	8.64097e-07
PLEKHF1	-1.09158	5.43612	5.37532e-08	8.8058e-07
HMGB2	-0.672357	6.87347	5.42929e-08	8.88477e-07
ARID5B	0.583261	6.73334	5.5583e-08	9.08623e-07
PTK7	0.584227	7.74863	5.5708e-08	9.09701e-07
USF1	-0.381279	5.71608	5.63063e-08	9.18496e-07
DDX60	-0.876074	5.11888	5.86604e-08	9.55885e-07
PRRG4	-0.807151	3.37209	5.9269e-08	9.64781e-07
XIRP1	1.39043	-0.145303	6.04626e-08	9.83172e-07
MAGOH	-0.549841	5.38652	6.06571e-08	9.85294e-07
SERINC5	0.701689	3.95868	6.10691e-08	9.90942e-07
GPR85	0.804666	-0.232275	6.12393e-08	9.92657e-07
RASA3	0.741284	4.37273	6.24789e-08	1.01169e-06
LOC285629	-1.40118	2.3432	6.27894e-08	1.01565e-06
IRAK1BP1	-0.70488	2.4339	6.31561e-08	1.0205e-06
NEDD4	0.815244	2.74451	6.35493e-08	1.02578e-06
REP15	0.90634	0.288104	6.36942e-08	1.02704e-06
DUSP1	1.12565	7.9787	6.42428e-08	1.03481e-06
LYSMD2	-0.701185	3.60312	6.50463e-08	1.04665e-06
HAS2	1.37492	2.1457	6.59984e-08	1.06086e-06
BAALC	1.27095	2.30999	6.6311e-08	1.06478e-06
CTSS	-0.715318	6.37365	6.66072e-08	1.06842e-06
GREM1	1.70813	3.32668	6.72479e-08	1.07672e-06
FSCN2	0.995035	0.632941	6.72646e-08	1.07672e-06
NOVA2	0.975235	1.15011	7.07953e-08	1.13146e-06
TUBB2A	0.964329	4.52828	7.08311e-08	1.13146e-06
RHOBTB2	0.578133	4.96971	7.11729e-08	1.13574e-06
DNM1	0.845725	4.96129	7.34833e-08	1.1714e-06
2023-09-04	0.651911	2.35612	7.37382e-08	1.17425e-06
TARS2	-0.445534	5.4024	7.41116e-08	1.17897e-06
NCAM2	1.81418	-0.105845	7.43427e-08	1.18143e-06
TMEM132E	1.46689	0.867981	7.46167e-08	1.18456e-06
CASP1	-0.780447	3.78858	7.51929e-08	1.19248e-06
FAAH2	-0.714942	3.38707	7.7287e-08	1.22443e-06
CBX6	0.772742	5.22087	7.74075e-08	1.22507e-06
TSFM	-0.468079	5.24956	7.78235e-08	1.23039e-06
DCTN3	-0.54412	6.04364	7.84099e-08	1.23839e-06
JUB	0.694808	5.62695	8.22638e-08	1.29793e-06
IL15	-1.0485	2.94885	8.43079e-08	1.32882e-06
PDZD4	1.52439	2.17924	8.58127e-08	1.35116e-06
GPER	0.961477	1.65941	8.72109e-08	1.37177e-06
ARHGAP31	0.639293	4.20895	8.87923e-08	1.39522e-06
CYBA	-0.705455	8.21337	8.94261e-08	1.40298e-06
DUSP11	-0.492973	5.53229	8.94685e-08	1.40298e-06
IRGQ	0.631511	5.14767	9.02364e-08	1.41358e-06
MTHFD2	-0.658519	6.96676	9.13346e-08	1.4285e-06
RPL39L	-0.76934	5.02647	9.13746e-08	1.4285e-06
FOSB	1.76092	6.93915	9.33639e-08	1.45812e-06
CCL8	-1.13324	2.67667	9.35431e-08	1.45944e-06
MYO1D	0.524626	6.41563	9.52399e-08	1.48441e-06
CNPY4	0.506711	3.21294	9.68426e-08	1.50787e-06
EXTL3	0.58875	5.8778	9.87805e-08	1.53649e-06
MRPL18	-0.476102	5.65946	9.9444e-08	1.54525e-06
TMEM198	0.971624	2.47938	1.00634e-07	1.56216e-06
MOCOS	-1.00999	2.58746	1.01591e-07	1.57543e-06
FGF18	1.11023	4.71143	1.02122e-07	1.58207e-06
THY1	0.973989	7.95081	1.03177e-07	1.5968e-06
PDE10A	1.39883	2.17908	1.0328e-07	1.5968e-06
HS3ST2	1.31791	0.128983	1.05621e-07	1.63136e-06
CCDC109B	-0.777541	4.49976	1.06984e-07	1.65075e-06
GPR4	0.598002	2.42536	1.07625e-07	1.65898e-06
DCBLD1	0.560019	4.19506	1.08535e-07	1.67132e-06
DSE	0.552029	4.71801	1.09041e-07	1.67745e-06
NEDD8	-0.501947	6.66512	1.09751e-07	1.68668e-06
MARVELD3	-0.680691	3.94798	1.10096e-07	1.6903e-06
PLS3	0.809146	5.99435	1.11075e-07	1.70363e-06
HPSE	-0.932367	3.11348	1.1241e-07	1.72239e-06
SDPR	1.06558	2.66337	1.12982e-07	1.72944e-06
MRPS6	-0.642407	6.12213	1.13116e-07	1.72976e-06
TCF19	-0.705305	5.31239	1.15231e-07	1.76036e-06
CENPM	-0.757355	3.54797	1.15411e-07	1.76136e-06
COMMD3	-0.564883	5.1631	1.17241e-07	1.78752e-06
SP140	-0.976633	1.49509	1.19174e-07	1.81519e-06
CRMP1	1.10225	4.08348	1.20091e-07	1.82735e-06
PCNA	-0.560405	7.17856	1.21656e-07	1.84933e-06
ODZ2	1.2808	-0.284206	1.24127e-07	1.88504e-06
DHRS3	-0.945873	6.88144	1.24732e-07	1.89236e-06
GMNN	-0.688207	4.67377	1.24871e-07	1.89261e-06
ABHD2	0.523102	6.35547	1.25038e-07	1.89327e-06
ZCCHC17	-0.475468	5.58377	1.25312e-07	1.89556e-06
GAD1	1.89812	0.684942	1.27951e-07	1.93358e-06
SF3B5	-0.57491	6.4586	1.30891e-07	1.97607e-06
C9orf110	1.09735	1.59818	1.31643e-07	1.98385e-06
MICB	-1.01018	3.68641	1.31664e-07	1.98385e-06
AURKB	-0.739706	4.63181	1.35574e-07	2.03962e-06
NR2C2AP	-0.608416	5.07131	1.35746e-07	2.03962e-06
TMEM62	-0.57852	4.0425	1.35776e-07	2.03962e-06
DLG4	0.701026	4.45275	1.35895e-07	2.03962e-06
TAPBP	-0.562327	8.81768	1.36101e-07	2.04072e-06
NT5E	1.09407	5.07032	1.37268e-07	2.05622e-06
CYP1B1	1.17532	5.14558	1.4124e-07	2.11366e-06
UXT	-0.710589	6.64109	1.42426e-07	2.12934e-06
FKBP9	0.489563	7.45273	1.44086e-07	2.15207e-06
RASSF9	-0.764875	3.44054	1.44651e-07	2.15841e-06
MRPS17	-0.478952	4.2022	1.51881e-07	2.26223e-06
ATP5G3	-0.589834	8.00871	1.51903e-07	2.26223e-06
F2RL2	1.55705	0.47307	1.5617e-07	2.32353e-06
LY75	-0.744678	5.07255	1.56502e-07	2.32623e-06
PLA1A	-2.18483	2.04761	1.58003e-07	2.34628e-06
C17orf90	-0.57989	4.99214	1.58397e-07	2.34986e-06
FGF17	1.76756	2.22394	1.58853e-07	2.35436e-06
WDR76	-0.68603	3.47083	1.60239e-07	2.37262e-06
FAT1	0.854027	6.57268	1.61827e-07	2.39383e-06
AK2	-0.509386	7.21208	1.64069e-07	2.42467e-06
HSPB8	1.12399	4.10162	1.65314e-07	2.44072e-06
LRRN3	1.08744	-0.176258	1.67842e-07	2.47566e-06
DENND2D	-0.495638	5.58625	1.6814e-07	2.47769e-06
PTPRCAP	-0.910748	3.47771	1.70878e-07	2.51564e-06
EGFL7	0.967135	4.0838	1.71857e-07	2.52763e-06
SGK223	0.733016	5.13848	1.72401e-07	2.53321e-06
NDN	1.11242	4.56124	1.72886e-07	2.53792e-06
ORAI2	0.513499	5.56804	1.75851e-07	2.57714e-06
RASAL2	0.480536	4.96423	1.75893e-07	2.57714e-06
LRRC55	-1.67174	4.21069	1.76235e-07	2.5797e-06
DNAJA1	-0.441159	7.71197	1.77804e-07	2.6002e-06
NUP88	-0.489659	5.53654	1.78445e-07	2.60709e-06
IL12RB1	-0.954668	1.31888	1.79359e-07	2.61796e-06
MRPS18B	-0.483148	6.45588	1.81155e-07	2.64168e-06
PCOLCE2	1.21153	1.42802	1.82437e-07	2.65786e-06
MELK	-0.727651	4.78097	1.84048e-07	2.67879e-06
TCF21	1.5655	3.28658	1.84241e-07	2.67906e-06
HCG27	-0.991259	0.145438	1.86247e-07	2.70567e-06
HRH2	0.898196	0.6992	1.86582e-07	2.70799e-06
PARP3	-0.583261	4.99952	1.88401e-07	2.72937e-06
ENC1	0.869927	6.12955	1.88409e-07	2.72937e-06
ANXA8L2	1.61414	2.09838	1.89041e-07	2.73594e-06
LPAR1	0.886365	4.07464	1.90044e-07	2.74787e-06
COL27A1	1.11861	3.80769	1.94854e-07	2.81479e-06
BTC	-1.11672	2.32261	2.00328e-07	2.89115e-06
NPB	-1.12623	0.491224	2.01447e-07	2.90457e-06
ZNF365	0.899008	0.774271	2.03892e-07	2.93707e-06
DOCK6	0.643954	5.27466	2.06498e-07	2.97183e-06
SPNS2	0.891535	3.72073	2.08033e-07	2.99112e-06
IL11	1.09322	0.462021	2.08382e-07	2.99335e-06
SGCD	1.07237	3.72598	2.14815e-07	3.08288e-06
SCHIP1	0.721803	3.60169	2.18461e-07	3.13229e-06
ITSN1	0.435269	5.5585	2.1988e-07	3.14971e-06
MRPL38	-0.519945	6.68903	2.21583e-07	3.17116e-06
COL6A6	1.83271	1.94309	2.22741e-07	3.18476e-06
FLG	2.45239	2.82905	2.24951e-07	3.21338e-06
C2CD4B	-1.47272	2.62263	2.25965e-07	3.22486e-06
TANC2	0.663031	5.58166	2.34678e-07	3.34612e-06
BTN2A2	-0.541965	3.50756	2.35367e-07	3.35283e-06
C3orf37	-0.401403	5.60725	2.4155e-07	3.43773e-06
CKAP4	0.541227	7.24397	2.44264e-07	3.47315e-06
VASH1	0.594871	5.04489	2.46001e-07	3.49463e-06
JAGN1	-0.449368	6.07413	2.46492e-07	3.49837e-06
ITGA10	1.08488	0.881514	2.49084e-07	3.5319e-06
ADAMTSL5	1.31108	0.56077	2.50507e-07	3.5488e-06
CBR1	-0.526102	5.90346	2.56306e-07	3.62762e-06
RNASE4	0.830025	3.62373	2.60915e-07	3.68946e-06
SHANK3	0.558115	4.91349	2.63104e-07	3.71701e-06
NUP37	-0.482996	4.43563	2.63535e-07	3.71968e-06
FAM84A	1.29041	4.48795	2.68177e-07	3.78174e-06
CEACAM1	-1.09419	3.95896	2.71556e-07	3.82589e-06
C19orf26	1.14149	0.477556	2.74226e-07	3.85997e-06
PTPN2	-0.40037	5.18594	2.76301e-07	3.88562e-06
GINS2	-0.698971	3.9361	2.77433e-07	3.89798e-06
CLIC3	1.09202	3.97983	2.78972e-07	3.91604e-06
LIMS2	0.723958	4.89454	2.79468e-07	3.91943e-06
GCH1	-0.599153	3.33031	2.80173e-07	3.92574e-06
CHI3L1	-1.1351	8.50532	2.90051e-07	4.06044e-06
GNG2	0.648128	3.39045	2.90855e-07	4.068e-06
HMGN2	-0.485605	8.50912	2.92414e-07	4.08611e-06
KIT	1.25387	1.8592	2.93668e-07	4.0999e-06
FGF9	1.44219	2.50146	2.94692e-07	4.11047e-06
DRAP1	-0.458017	6.57569	2.96221e-07	4.12806e-06
DCI	-0.607058	6.18862	3.01863e-07	4.20289e-06
KIAA0754	0.846962	4.26848	3.09001e-07	4.29838e-06
EMP1	0.84116	7.1425	3.13326e-07	4.3546e-06
SHOX2	1.59683	0.564303	3.14891e-07	4.37241e-06
C1orf172	-0.590962	4.98054	3.15988e-07	4.3837e-06
HAT1	-0.396223	5.80496	3.18184e-07	4.41019e-06
THTPA	-0.536828	4.87828	3.2256e-07	4.46681e-06
TMEM149	-0.616417	3.79541	3.23601e-07	4.47721e-06
LOC100128191	-0.621117	3.39531	3.24772e-07	4.48937e-06
KIAA0101	-0.763922	4.74936	3.27082e-07	4.51725e-06
PRDX1	-0.481311	8.33541	3.28207e-07	4.52872e-06
ZNF423	1.06578	4.87241	3.31902e-07	4.57562e-06
CD48	-0.794798	3.77698	3.33279e-07	4.59049e-06
GPR133	1.3277	1.99578	3.34465e-07	4.60271e-06
ANKRD53	1.03578	1.0272	3.35887e-07	4.61815e-06
BOLA3	-0.577598	4.27526	3.38134e-07	4.64307e-06
SHE	0.846572	1.83007	3.38303e-07	4.64307e-06
PODXL	0.843291	8.28577	3.40331e-07	4.66674e-06
TYROBP	-0.691119	6.64594	3.48235e-07	4.76808e-06
C12orf62	-0.568606	5.02022	3.4834e-07	4.76808e-06
GOLPH3L	-0.434735	6.39627	3.52185e-07	4.81643e-06
DCK	-0.548509	5.44225	3.55573e-07	4.85845e-06
MLLT11	0.837977	3.68396	3.65034e-07	4.98329e-06
DBI	-0.570621	6.18844	3.67173e-07	5.00805e-06
TTC39B	-0.811969	2.48868	3.75299e-07	5.11436e-06
ELOVL3	-1.35822	1.42929	3.80693e-07	5.18328e-06
TSPAN9	0.56015	6.08164	3.82065e-07	5.19737e-06
DCAF11	-0.39628	6.79438	3.84278e-07	5.22286e-06
LDLRAD2	0.598062	3.57245	3.87435e-07	5.26112e-06
KRT17	1.24977	6.37845	3.91516e-07	5.31186e-06
SIT1	-1.08221	1.44015	3.9368e-07	5.33652e-06
GYG1	-0.511186	5.87676	3.94157e-07	5.33827e-06
PCDHB3	1.48892	2.52599	4.00208e-07	5.41547e-06
MASP1	1.433	0.353002	4.0066e-07	5.41682e-06
F5	1.18816	0.120629	4.02069e-07	5.4311e-06
FBXO34	-0.462999	5.79815	4.0476e-07	5.46267e-06
IRF2	-0.361755	5.5042	4.08954e-07	5.51444e-06
TSC22D2	0.407086	5.01371	4.09491e-07	5.51684e-06
KIAA0020	-0.519114	5.00227	4.11777e-07	5.54279e-06
BCL6B	0.723104	2.47795	4.1254e-07	5.54821e-06
CEP70	-0.505554	4.76729	4.15686e-07	5.58564e-06
IFI6	-1.16542	9.90498	4.1812e-07	5.61308e-06
APOC1	-0.814605	5.00105	4.18457e-07	5.61308e-06
HOXA1	1.37439	0.536809	4.20813e-07	5.63977e-06
COX7A2	-0.67113	7.14346	4.24384e-07	5.68268e-06
SIK1	0.767492	5.6584	4.29085e-07	5.74064e-06
NUB1	-0.471406	6.69765	4.4273e-07	5.91806e-06
CHEK2	-0.567118	4.12378	4.43369e-07	5.92146e-06
IGLON5	1.75841	3.39089	4.44357e-07	5.9295e-06
GOLIM4	0.652027	4.92453	4.46468e-07	5.95252e-06
UBE2T	-0.640921	4.98632	4.48006e-07	5.96785e-06
SNRPC	-0.514294	6.4714	4.50836e-07	6.00037e-06
RGS5	0.587991	5.89704	4.5666e-07	6.06765e-06
ABTB2	0.855848	3.57586	4.56832e-07	6.06765e-06
SNCAIP	1.15833	2.33476	4.57073e-07	6.06765e-06
IRS1	0.7709	5.41862	4.59228e-07	6.091e-06
FABP4	2.60358	2.73158	4.61718e-07	6.11876e-06
TMEM187	-0.610199	4.10353	4.63745e-07	6.14033e-06
MLXIP	0.507658	6.27439	4.6711e-07	6.17958e-06
NUBP1	-0.459856	4.70589	4.72583e-07	6.24269e-06
SCUBE2	1.19807	2.77939	4.72692e-07	6.24269e-06
PPM1F	0.531289	4.59855	4.77816e-07	6.30496e-06
DPYSL4	1.2743	1.7556	4.80121e-07	6.32995e-06
SOX7	0.89287	1.95764	4.84963e-07	6.38833e-06
LY6D	2.64296	0.669728	4.93095e-07	6.48989e-06
CHMP4A	-0.509105	5.23901	4.94006e-07	6.49633e-06
CALB2	1.52777	2.86261	4.99218e-07	6.55927e-06
DYNC1I1	1.17695	1.02757	5.01181e-07	6.57945e-06
SIM2	1.68357	2.9512	5.02148e-07	6.58653e-06
ALDH1A2	1.89412	4.55405	5.03433e-07	6.59489e-06
TK1	-0.765787	6.47428	5.03643e-07	6.59489e-06
SPRYD4	-0.521787	4.72355	5.14726e-07	6.7343e-06
ENG	0.497509	6.97299	5.20075e-07	6.79851e-06
PQBP1	-0.781603	6.28898	5.29273e-07	6.91287e-06
CARHSP1	-0.551463	6.85276	5.35709e-07	6.991e-06
WDR77	-0.580577	6.28361	5.39556e-07	7.03525e-06
LYG2	-1.65919	-0.372836	5.40831e-07	7.0459e-06
ZC3H13	0.469731	6.21451	5.49601e-07	7.14887e-06
LPL	1.09	3.03088	5.49663e-07	7.14887e-06
DYNLT1	-0.544332	5.91472	5.607e-07	7.28627e-06
NRIP2	0.646296	1.8737	5.63214e-07	7.31276e-06
LSM6	-0.527562	4.11111	5.6479e-07	7.32704e-06
FDPS	-0.422021	7.24024	5.66839e-07	7.34744e-06
C8orf58	0.520915	3.19813	5.68463e-07	7.3623e-06
TRIM26	-0.421248	6.46845	5.72519e-07	7.40858e-06
CASP8	-0.434007	5.86999	5.76959e-07	7.45977e-06
C17orf91	0.696199	2.29209	5.7752e-07	7.46076e-06
TMEM140	-0.448338	4.90761	5.84394e-07	7.54324e-06
SLAMF7	-1.20786	3.6489	5.95021e-07	7.67397e-06
GDF10	1.83526	1.04122	6.00841e-07	7.74255e-06
SDS	-0.761935	3.66109	6.05155e-07	7.79163e-06
RASD2	1.02539	2.2801	6.08549e-07	7.82877e-06
RHOB	0.707426	7.39987	6.10383e-07	7.84581e-06
LAMA1	1.27783	4.15093	6.14833e-07	7.89643e-06
ELK3	0.56667	4.2897	6.20657e-07	7.96457e-06
DDIT3	-0.633888	4.77261	6.29855e-07	8.07588e-06
LOC389493	-1.35296	2.59504	6.33113e-07	8.11091e-06
ALDH5A1	-0.562581	5.86474	6.33832e-07	8.11336e-06
RHBDF1	0.574806	4.72418	6.36836e-07	8.14505e-06
ST6GALNAC3	0.914458	1.98143	6.43453e-07	8.22208e-06
CFD	0.892861	3.65836	6.43926e-07	8.22208e-06
ACSL1	0.619505	5.19607	6.51908e-07	8.3171e-06
TSPAN5	0.891019	1.67102	6.53205e-07	8.32674e-06
CASK	0.462097	5.3927	6.58909e-07	8.3925e-06
MID1IP1	-0.52248	6.08078	6.59952e-07	8.39885e-06
SIP1	-0.546513	3.15842	6.62194e-07	8.42042e-06
ABCA9	1.25322	0.749058	6.65322e-07	8.45321e-06
HSH2D	-0.910591	4.42375	6.6866e-07	8.48862e-06
TSHZ2	0.870116	4.34698	6.70837e-07	8.50924e-06
NLGN2	0.651419	5.91548	6.85786e-07	8.6917e-06
ACYP1	-0.625095	2.60708	6.9414e-07	8.78592e-06
ENAH	0.494129	7.24453	6.94361e-07	8.78592e-06
ISLR2	1.29056	2.07784	7.07554e-07	8.94499e-06
C5orf28	-0.512111	4.64413	7.08094e-07	8.94499e-06
VASH2	0.829403	2.7	7.11045e-07	8.9749e-06
PLAC8	-0.996572	0.859709	7.12241e-07	8.98075e-06
MRC1	0.934251	3.35048	7.12675e-07	8.98075e-06
LXN	0.635583	4.57906	7.13911e-07	8.98898e-06
JPH4	1.37009	2.13836	7.33721e-07	9.23086e-06
PTHLH	1.02401	0.76787	7.50675e-07	9.43644e-06
SMO	0.641942	6.0401	7.61618e-07	9.5651e-06
DCTPP1	-0.540339	6.58026	7.62152e-07	9.5651e-06
PIM2	-0.708479	5.39974	7.63723e-07	9.57701e-06
VSTM2L	1.72887	4.31893	7.67962e-07	9.62233e-06
MAD2L1BP	-0.449462	4.66808	7.7457e-07	9.69724e-06
WDR74	-0.417669	5.73636	7.77557e-07	9.72672e-06
BIRC5	-0.745101	5.35721	7.82424e-07	9.77966e-06
FMOD	0.841588	7.31897	7.86854e-07	9.82706e-06
DIXDC1	0.558771	3.94251	7.94298e-07	9.912e-06
PTPN21	0.511559	4.35475	7.95692e-07	9.92135e-06
SNAPC5	-0.485062	2.53811	8.07207e-07	1.00568e-05
RNF19B	-0.513456	5.85245	8.09008e-07	1.00656e-05
GSDMB	-1.10758	3.20685	8.09224e-07	1.00656e-05
P4HA2	0.535266	5.43395	8.12145e-07	1.00938e-05
ARHGAP24	0.776501	2.36856	8.23533e-07	1.02271e-05
PDZD11	-0.442223	5.71509	8.25693e-07	1.02456e-05
PCDHGA9	1.32805	2.31263	8.42011e-07	1.04397e-05
GDF11	0.802454	5.39609	8.56228e-07	1.06075e-05
PTPN7	-0.794824	2.96505	8.63486e-07	1.06888e-05
CCRL1	1.22288	1.29822	8.69973e-07	1.07604e-05
VNN2	-0.999747	1.42421	8.71184e-07	1.07667e-05
ARL15	0.49912	2.70394	8.72315e-07	1.07721e-05
EXTL1	1.06275	1.30057	8.73675e-07	1.07759e-05
FNDC4	0.790811	2.88327	8.74022e-07	1.07759e-05
STRA13	-0.671457	5.2989	8.79337e-07	1.08327e-05
UQCR10	-0.684567	6.80958	8.81007e-07	1.08446e-05
CDK6	0.976736	5.16061	8.94779e-07	1.1004e-05
E2F2	-0.674456	4.07347	8.95387e-07	1.1004e-05
SPRED1	0.479916	5.46053	9.00705e-07	1.10606e-05
SMTNL2	1.62468	1.02991	9.02605e-07	1.10671e-05
PRKCQ	-0.79421	3.96191	9.02934e-07	1.10671e-05
VPS72	-0.423229	6.75589	9.04199e-07	1.10671e-05
IGF2	2.04974	11.781	9.04624e-07	1.10671e-05
C18orf56	-1.06625	1.07035	9.04828e-07	1.10671e-05
TWIST1	1.12309	3.19437	9.16685e-07	1.12032e-05
CYYR1	1.13868	4.90859	9.31889e-07	1.138e-05
IL15RA	-0.796766	3.78595	9.32797e-07	1.1382e-05
HSPE1	-0.540956	6.97518	9.35937e-07	1.14113e-05
C17orf95	-0.469555	4.72169	9.39054e-07	1.14403e-05
DLL1	1.05431	2.38862	9.48774e-07	1.15495e-05
SLA2	-0.856969	0.993619	9.65828e-07	1.17479e-05
CISD3	-0.586542	5.1992	9.73335e-07	1.18298e-05
CAV1	0.8124	5.60035	9.76378e-07	1.18574e-05
ABI3	-0.640802	3.55097	9.82577e-07	1.19233e-05
TNFRSF14	-0.650215	5.31067	9.85738e-07	1.19523e-05
TTYH3	0.58613	7.64648	9.88526e-07	1.19766e-05
PLXNA4	1.55744	4.4151	9.89777e-07	1.19824e-05
PTPN6	-0.411488	5.89002	9.98254e-07	1.20749e-05
EBP	-0.662846	5.59239	9.98989e-07	1.20749e-05
JAK2	-0.546795	3.29957	1.00102e-06	1.20899e-05
VAV2	0.6187	5.51159	1.00247e-06	1.2098e-05
PCDHGB1	1.49181	2.7834	1.00381e-06	1.21047e-05
KDR	0.636479	4.01494	1.00746e-06	1.21392e-05
CCNA2	-0.645732	5.597	1.01271e-06	1.21902e-05
VPS29	-0.430769	6.26193	1.01328e-06	1.21902e-05
CDK16	-0.610683	8.23206	1.01868e-06	1.22456e-05
KCND3	1.48867	0.541816	1.02553e-06	1.23155e-05
DAPK3	0.401759	4.96415	1.0261e-06	1.23155e-05
ECSCR	0.701278	1.0341	1.02967e-06	1.23467e-05
SOX11	1.953	3.98669	1.0303e-06	1.23467e-05
HECW1	1.26621	0.407381	1.03575e-06	1.24024e-05
ZNF683	-1.20727	1.51749	1.04034e-06	1.24477e-05
CLIP2	0.681142	5.51984	1.04358e-06	1.24768e-05
PRIM1	-0.623927	3.47319	1.04943e-06	1.2537e-05
MICAL2	0.733667	6.41883	1.05324e-06	1.25727e-05
LSM7	-0.563969	5.14569	1.05818e-06	1.26219e-05
DACT2	1.41668	3.75254	1.07948e-06	1.2866e-05
SFRS3	-0.272053	7.99965	1.0836e-06	1.29052e-05
C17orf51	0.573354	3.30943	1.08761e-06	1.29429e-05
MAGIX	-0.88782	3.57416	1.10352e-06	1.31221e-05
CTSW	-1.03281	2.63341	1.10498e-06	1.31293e-05
CCNB1	-0.622323	6.2468	1.10893e-06	1.31661e-05
NRP2	0.850219	6.49623	1.1118e-06	1.319e-05
CTLA4	-1.08159	0.192952	1.12097e-06	1.32885e-05
C1orf31	-0.552743	4.61957	1.12441e-06	1.3319e-05
FKBPL	-0.491755	3.38632	1.14243e-06	1.35221e-05
DKK2	1.06579	2.36092	1.16529e-06	1.37821e-05
COX5B	-0.560241	8.27474	1.16731e-06	1.37954e-05
C5orf32	-0.611852	6.32136	1.16978e-06	1.3814e-05
PPP1R13L	0.639928	5.48707	1.17357e-06	1.38481e-05
SUCLG1	-0.418135	6.64246	1.17513e-06	1.38559e-05
APOBEC3H	-1.03456	-0.641469	1.19709e-06	1.41041e-05
DEPDC1	-0.71955	4.70723	1.20905e-06	1.42243e-05
BTG3	-0.685239	6.64005	1.20914e-06	1.42243e-05
PSMC2	-0.345105	6.27873	1.2157e-06	1.42905e-05
SLC34A3	1.34566	0.264732	1.22849e-06	1.44299e-05
EFHC2	-0.977793	2.50253	1.23133e-06	1.44522e-05
C6orf62	-0.400223	7.13069	1.25289e-06	1.4694e-05
KIAA1199	0.970085	5.76088	1.2753e-06	1.49454e-05
ACVRL1	0.574061	3.56184	1.27931e-06	1.4981e-05
PNMAL1	0.651019	5.40208	1.28187e-06	1.49996e-05
PSMA3	-0.443834	5.85055	1.29215e-06	1.51085e-05
GADD45B	0.722364	5.05266	1.3016e-06	1.52073e-05
FAM27A	-1.20651	0.017172	1.3257e-06	1.54772e-05
STARD8	0.545624	2.64564	1.32756e-06	1.54872e-05
C5orf46	1.66643	-0.311921	1.33817e-06	1.55991e-05
CORO6	0.879123	-0.0387907	1.35302e-06	1.57603e-05
FUNDC1	-0.481409	3.96734	1.38666e-06	1.61399e-05
PCDHB6	1.27389	2.13946	1.42323e-06	1.65524e-05
GNA12	0.413953	6.12598	1.42424e-06	1.65524e-05
PDCD1	-1.06926	1.13269	1.4282e-06	1.65859e-05
FLT4	0.784924	3.79826	1.43062e-06	1.66014e-05
NDUFB6	-0.564626	5.55845	1.43343e-06	1.66215e-05
TIMM17B	-0.737863	6.51091	1.46641e-06	1.69912e-05
ACAT1	-0.517899	5.26758	1.47278e-06	1.70521e-05
CSTF2	-0.375026	4.19109	1.47736e-06	1.70923e-05
SOCS5	0.392712	5.24129	1.48286e-06	1.71431e-05
DAPK1	0.657982	5.53949	1.48533e-06	1.71588e-05
ADAM23	1.47298	0.44051	1.48835e-06	1.71808e-05
XAF1	-0.818103	6.46899	1.49273e-06	1.72122e-05
PLXNA1	0.5517	7.09158	1.49331e-06	1.72122e-05
PEBP1	-0.405617	7.94008	1.49626e-06	1.72323e-05
TMC5	-1.15492	3.69322	1.49729e-06	1.72323e-05
LOC400696	-1.47912	0.907926	1.4995e-06	1.72449e-05
TMEM119	1.02533	4.20043	1.50282e-06	1.727e-05
NQO1	-0.888761	6.20719	1.52653e-06	1.75294e-05
BAI2	0.899959	4.1393	1.53028e-06	1.75482e-05
NDUFS3	-0.44987	6.60498	1.53044e-06	1.75482e-05
GRASP	0.654912	3.03137	1.54279e-06	1.76766e-05
SNAI1	0.82974	2.57023	1.54971e-06	1.77427e-05
SPOCK2	1.13732	8.69497	1.55325e-06	1.77701e-05
PELI2	-0.795889	5.24952	1.57898e-06	1.80511e-05
HRASLS2	-1.30397	0.753553	1.58195e-06	1.80715e-05
ASL	-0.530878	5.16043	1.59203e-06	1.81732e-05
IQCA1	0.790006	4.29551	1.59386e-06	1.81807e-05
C17orf58	-0.545933	3.96509	1.61491e-06	1.84071e-05
EXOSC5	-0.55117	5.40268	1.6243e-06	1.85004e-05
BNC2	0.896677	4.69037	1.6336e-06	1.85926e-05
ITGB7	-0.715954	3.74555	1.6923e-06	1.92465e-05
BCAS2	-0.442354	5.34857	1.71789e-06	1.95231e-05
CPXM2	1.47551	4.91076	1.72151e-06	1.95498e-05
IL2RG	-0.856839	4.54653	1.73084e-06	1.96412e-05
ANKAR	-0.605106	0.887586	1.74917e-06	1.98347e-05
MYO1B	0.634062	5.257	1.76006e-06	1.99434e-05
VCAM1	0.92823	4.93678	1.77682e-06	2.01186e-05
SIX2	1.58278	2.6576	1.78811e-06	2.02315e-05
ZMAT3	0.573781	2.76049	1.79726e-06	2.03202e-05
MRPS30	-0.413677	5.2472	1.80172e-06	2.03556e-05
NAA10	-0.564423	5.98797	1.80532e-06	2.03813e-05
MAPK12	0.743148	2.43774	1.81993e-06	2.05312e-05
ARHGEF10	0.673687	4.63684	1.82515e-06	2.0575e-05
DHX58	-0.632454	4.06835	1.83688e-06	2.06848e-05
SPAG9	0.412995	5.44126	1.83758e-06	2.06848e-05
GNGT2	-0.641136	0.277322	1.84243e-06	2.07244e-05
POP7	-0.440167	5.2483	1.87281e-06	2.10506e-05
ZBTB47	0.544238	5.02498	1.88401e-06	2.11611e-05
C1QBP	-0.528866	6.90766	1.89902e-06	2.13141e-05
IFI16	-0.660305	7.55852	1.90285e-06	2.13416e-05
HHIPL1	0.886873	2.35082	1.90681e-06	2.13574e-05
CLN8	0.563469	3.49272	1.90703e-06	2.13574e-05
NLGN4X	1.14984	3.36264	1.90988e-06	2.13737e-05
CD247	-0.85489	1.29777	1.91417e-06	2.1392e-05
FOXF2	1.06158	1.3067	1.9143e-06	2.1392e-05
PHF5A	-0.443324	4.83131	1.91679e-06	2.14044e-05
RCL1	-0.484479	4.34935	1.91846e-06	2.14075e-05
OAZ1	-0.465747	9.14143	1.93392e-06	2.15644e-05
WNT11	1.4205	5.07198	1.93862e-06	2.16011e-05
DLG3	-0.408105	5.62905	1.94044e-06	2.16058e-05
RARRES2	0.902588	6.875	1.98736e-06	2.21122e-05
SOCS1	-0.727484	3.60552	2.00336e-06	2.22742e-05
IGFBP7	0.598725	8.73555	2.00788e-06	2.23083e-05
GAS1	0.867595	6.59164	2.02802e-06	2.25159e-05
AMOT	0.745886	6.1415	2.03113e-06	2.25342e-05
MGAT5B	1.82958	2.42142	2.03801e-06	2.25942e-05
SLC15A3	-0.850352	6.04104	2.04564e-06	2.26624e-05
NACC2	0.593661	2.02794	2.08758e-06	2.31097e-05
AVPR1A	0.870517	0.16258	2.08902e-06	2.31097e-05
POP5	-0.487506	4.41007	2.11714e-06	2.34041e-05
CIB1	-0.505725	6.44571	2.12283e-06	2.34274e-05
ARL10	0.724278	1.17931	2.12294e-06	2.34274e-05
AFF3	1.2076	2.12533	2.12382e-06	2.34274e-05
TSPAN7	1.28146	5.73696	2.13639e-06	2.35492e-05
ZMYND15	-0.7477	2.85962	2.14961e-06	2.36741e-05
TYMP	-0.72134	6.36263	2.15079e-06	2.36741e-05
CYP7B1	1.04363	0.821029	2.17009e-06	2.38666e-05
NTRK2	1.243	3.05143	2.17244e-06	2.38666e-05
STYXL1	-0.448115	5.40881	2.17293e-06	2.38666e-05
CHODL	-0.945023	4.44023	2.20827e-06	2.42375e-05
C21orf63	-0.754699	5.19761	2.22913e-06	2.4449e-05
LAS1L	-0.340673	5.49752	2.24031e-06	2.45541e-05
GPRASP1	0.783182	2.01108	2.24784e-06	2.46192e-05
CDKN2A	-1.17606	7.47258	2.24972e-06	2.46222e-05
MRPS22	-0.391818	5.31509	2.26126e-06	2.47261e-05
SAMD9L	-0.793628	5.40328	2.26353e-06	2.47261e-05
CLDN19	2.10437	1.98215	2.26425e-06	2.47261e-05
KCNJ8	0.829545	3.12176	2.26564e-06	2.47261e-05
PHLDA1	0.927178	5.62395	2.27232e-06	2.47814e-05
FAM114A1	0.489701	4.75259	2.27488e-06	2.47919e-05
C7orf55	-0.61105	4.51985	2.27673e-06	2.47944e-05
LOC100128822	-0.62575	3.5092	2.31651e-06	2.52098e-05
ZNF593	-0.53156	5.09161	2.34976e-06	2.55417e-05
IFIT5	-0.572849	5.14516	2.35032e-06	2.55417e-05
RELA	-0.312363	7.54567	2.37258e-06	2.57654e-05
RDM1	-0.843878	0.494438	2.37664e-06	2.57913e-05
BAK1	-0.491078	5.65513	2.38709e-06	2.58822e-05
ITGB1	0.419164	8.7323	2.38837e-06	2.58822e-05
NES	0.765915	5.24905	2.39592e-06	2.59457e-05
CRYGN	1.28268	-0.330886	2.40222e-06	2.59956e-05
KDM6B	0.530853	6.17655	2.40653e-06	2.6024e-05
BRCC3	-0.432163	5.04899	2.41489e-06	2.6096e-05
CPE	0.832946	6.47363	2.4267e-06	2.62053e-05
ADAM15	-0.460381	7.38577	2.43269e-06	2.62516e-05
ARL6IP1	-0.451625	8.36194	2.44365e-06	2.63514e-05
SLBP	-0.502053	6.44805	2.47189e-06	2.66372e-05
CLTA	-0.418136	7.72264	2.47799e-06	2.66843e-05
MUC5B	1.80234	6.01992	2.48163e-06	2.66886e-05
PATL2	-1.15674	0.064824	2.48186e-06	2.66886e-05
GJC2	1.04319	2.72745	2.50247e-06	2.68915e-05
SPTBN1	0.467507	7.71253	2.51002e-06	2.69539e-05
EMILIN3	1.30764	1.86962	2.55701e-06	2.74393e-05
SGIP1	0.999374	-0.0363659	2.58468e-06	2.7717e-05
ORC4L	-0.377433	5.58438	2.58782e-06	2.77313e-05
FERMT2	0.469825	5.8121	2.62429e-06	2.80914e-05
HAUS1	-0.577476	3.93454	2.62507e-06	2.80914e-05
RIMBP2	1.50446	2.84175	2.62889e-06	2.81127e-05
RUVBL1	-0.374675	6.47355	2.64772e-06	2.82945e-05
MXD3	-0.531796	4.34392	2.6631e-06	2.8439e-05
DIO2	1.55291	2.48681	2.67045e-06	2.84978e-05
C19orf24	-0.54264	5.30193	2.68563e-06	2.86246e-05
AK3	-0.498067	6.50587	2.68605e-06	2.86246e-05
SNRPB	-0.508783	8.26514	2.70794e-06	2.88378e-05
MED31	-0.549361	3.06202	2.7177e-06	2.89218e-05
C7orf11	-0.418542	4.97696	2.73851e-06	2.91232e-05
RNF144A	0.610136	5.43903	2.74765e-06	2.92002e-05
ACY3	-1.42258	2.17947	2.75193e-06	2.92255e-05
CMC1	-0.582782	4.03058	2.75513e-06	2.92393e-05
ANKRD58	-0.709791	0.411299	2.80627e-06	2.97615e-05
CLN3	-0.403071	6.04331	2.80908e-06	2.97708e-05
GDF6	1.25901	0.346804	2.81188e-06	2.978e-05
TIPIN	-0.470963	2.59734	2.81754e-06	2.98194e-05
FAM19A5	1.18257	2.47001	2.8373e-06	3.00079e-05
PDZRN4	1.36317	0.184295	2.84171e-06	3.0034e-05
TRAF3IP3	-0.630457	1.37595	2.84977e-06	3.00985e-05
THBS4	1.27849	3.79645	2.8676e-06	3.02661e-05
OAS2	-0.960523	7.39393	2.87298e-06	3.03021e-05
WSCD1	1.17307	0.863719	2.88051e-06	3.03607e-05
CCDC90A	-0.450226	4.90131	2.8852e-06	3.03893e-05
FOXRED1	-0.466847	4.99611	2.90022e-06	3.05266e-05
LAMA2	0.992284	3.34995	2.9157e-06	3.06687e-05
SYNGR2	-0.571843	8.39116	2.92419e-06	3.07369e-05
SSBP1	-0.465511	6.23209	2.95511e-06	3.10407e-05
PTH1R	1.37874	1.05306	2.96114e-06	3.10829e-05
UNC50	-0.34544	5.34792	2.99121e-06	3.13772e-05
C11orf67	-0.818894	3.65052	2.99712e-06	3.14178e-05
CDKN2BAS	-1.14326	0.599828	3.01426e-06	3.15611e-05
TNFSF13	-0.536022	5.70354	3.01489e-06	3.15611e-05
NCF1	-0.772142	3.08683	3.03352e-06	3.17345e-05
SNRPG	-0.525473	5.01163	3.03758e-06	3.17554e-05
STX2	0.597961	3.33031	3.04284e-06	3.17888e-05
DZIP1L	0.867978	1.53927	3.05001e-06	3.18421e-05
LOC81691	-0.643118	2.997	3.07301e-06	3.20604e-05
NCF1C	-0.870976	1.29214	3.09963e-06	3.23163e-05
DPM3	-0.719217	5.36466	3.11249e-06	3.24285e-05
CCNB3	-1.09622	0.515262	3.12428e-06	3.25292e-05
TYMS	-0.701823	5.82957	3.14707e-06	3.27444e-05
CXCR3	-0.957962	2.0137	3.16991e-06	3.29413e-05
MRPS18C	-0.453666	4.0771	3.17027e-06	3.29413e-05
ST8SIA1	1.01655	1.30174	3.17739e-06	3.2993e-05
DRG1	-0.461094	6.01304	3.18007e-06	3.29986e-05
HBXIP	-0.478872	6.70122	3.23024e-06	3.34967e-05
GRAMD1C	-0.789262	3.91395	3.30749e-06	3.42746e-05
UBASH3A	-1.09551	-0.101914	3.31412e-06	3.43201e-05
SOD1	-0.478904	7.46149	3.32143e-06	3.43728e-05
CRY2	0.384033	4.89083	3.33257e-06	3.44649e-05
ZNF219	0.695301	6.15657	3.33701e-06	3.44877e-05
SMARCA1	0.54183	5.27339	3.35705e-06	3.46715e-05
SLC25A12	-0.380888	4.83932	3.36364e-06	3.47162e-05
ORMDL1	-0.393434	5.51785	3.37885e-06	3.48499e-05
C17orf75	-0.486823	3.4333	3.38763e-06	3.49171e-05
C12orf53	1.50279	3.2477	3.39947e-06	3.50157e-05
HADH	-0.509117	6.1804	3.45239e-06	3.5537e-05
BRP44L	-0.503636	4.69104	3.45902e-06	3.55814e-05
PFN1	-0.412824	9.76256	3.47258e-06	3.56971e-05
MX1	-0.978561	8.04787	3.49982e-06	3.59531e-05
APP	0.480035	9.55792	3.51331e-06	3.60676e-05
ZNF853	0.577781	4.94978	3.51794e-06	3.60911e-05
SEMA3G	0.86305	2.52052	3.52234e-06	3.61122e-05
C7orf40	-0.513328	4.37057	3.56755e-06	3.65514e-05
NFKBIA	-0.535968	7.43008	3.58169e-06	3.66718e-05
FAM26E	0.854867	1.64866	3.58878e-06	3.672e-05
ATP5A1	-0.478992	8.74545	3.59629e-06	3.67641e-05
CSF1	-0.737215	6.60474	3.59786e-06	3.67641e-05
GPSM1	0.638296	4.91424	3.63156e-06	3.70838e-05
BTBD19	0.972942	1.348	3.65837e-06	3.73329e-05
BOLA1	-0.557667	4.09038	3.67814e-06	3.75097e-05
DPP6	1.90517	2.31631	3.68234e-06	3.75277e-05
CCDC8	0.636791	6.22884	3.74638e-06	3.81531e-05
FMR1	-0.47261	6.63556	3.74866e-06	3.81531e-05
TUBA1A	0.683534	8.30489	3.75655e-06	3.82081e-05
TIMM8A	-0.453274	3.19068	3.77932e-06	3.84143e-05
RNF31	-0.365087	6.40577	3.78923e-06	3.84897e-05
TMEM194B	-0.558737	3.22626	3.81615e-06	3.87376e-05
SPSB4	1.40585	1.41325	3.87391e-06	3.9298e-05
C15orf63	-0.584958	5.62509	3.88642e-06	3.93989e-05
SIRT5	-0.434256	5.13828	3.91116e-06	3.96237e-05
C9orf82	-0.435778	4.71683	3.9195e-06	3.96796e-05
GLIPR1	0.519652	4.43463	3.92183e-06	3.96796e-05
HIBADH	-0.491968	5.98951	3.93706e-06	3.98075e-05
PSMG4	-0.585795	3.55398	3.97761e-06	4.01911e-05
ABLIM3	0.765743	2.02476	3.98128e-06	4.02018e-05
LRRTM4	1.88329	0.139987	3.98586e-06	4.02217e-05
SLC39A13	0.342051	5.99829	4.07915e-06	4.11362e-05
MRPL9	-0.356299	6.32785	4.16921e-06	4.20047e-05
C11orf83	-0.526241	4.95011	4.17073e-06	4.20047e-05
DGKD	0.45654	4.47821	4.18384e-06	4.21091e-05
TNFAIP8L2	-0.666611	2.21274	4.23809e-06	4.26273e-05
SNRNP40	-0.397413	5.64097	4.24732e-06	4.26922e-05
WDR45	-0.538547	6.23945	4.25407e-06	4.27148e-05
SUFU	0.413528	5.34636	4.25511e-06	4.27148e-05
TFEC	-0.684197	2.84198	4.30759e-06	4.31932e-05
PSMG2	-0.37832	6.03288	4.30838e-06	4.31932e-05
CYP4B1	-1.46005	6.53787	4.32496e-06	4.33313e-05
TOR3A	-0.399232	5.64349	4.36547e-06	4.37086e-05
CKS2	-0.691939	5.94202	4.37436e-06	4.37683e-05
KCNA6	1.22666	0.989856	4.37711e-06	4.37683e-05
ZNF462	0.746775	4.65064	4.38884e-06	4.38571e-05
MRPL4	-0.565742	7.20159	4.39984e-06	4.39385e-05
DYDC2	-0.947392	2.12224	4.42632e-06	4.41742e-05
PAR5	1.14116	-0.755298	4.43805e-06	4.42504e-05
CXCR6	-0.920773	1.7521	4.43969e-06	4.42504e-05
BCAS1	1.52442	0.648452	4.48454e-06	4.46684e-05
C1orf203	-0.576915	2.16261	4.49361e-06	4.47298e-05
RBBP8	-0.586767	5.93847	4.52007e-06	4.49642e-05
GSTA1	-1.81583	3.12436	4.53683e-06	4.50811e-05
GNLY	-1.29894	2.82443	4.53767e-06	4.50811e-05
KIF2C	-0.600291	5.49162	4.58774e-06	4.5549e-05
DDX39	-0.635413	6.76491	4.6309e-06	4.5948e-05
KIAA1462	0.900664	5.51547	4.66168e-06	4.62236e-05
PTTG1	-0.668263	5.65649	4.66638e-06	4.62405e-05
CENPW	-0.964367	4.59348	4.75003e-06	4.70391e-05
SPRY4	0.806796	5.61445	4.76079e-06	4.71153e-05
TACO1	-0.435496	4.50489	4.76617e-06	4.71383e-05
ENSA	-0.380497	7.32957	4.79045e-06	4.7348e-05
SPHK1	0.76775	3.38905	4.81371e-06	4.75474e-05
FBXO5	-0.515557	4.12984	4.88822e-06	4.82476e-05
NME1	-0.589589	6.95722	4.89087e-06	4.82476e-05
APEX2	-0.36254	5.72379	4.9267e-06	4.85699e-05
BACH2	0.887699	2.17214	4.96576e-06	4.89237e-05
NUDT11	1.03673	1.07646	4.97891e-06	4.90219e-05
PHF2	0.392528	5.6726	4.99022e-06	4.91019e-05
SLC25A5	-0.503843	8.57842	5.01244e-06	4.9289e-05
CCDC58	-0.466338	4.41193	5.04513e-06	4.954e-05
PDCD6	-0.442818	7.04805	5.04576e-06	4.954e-05
C1QA	-0.666146	7.25803	5.04762e-06	4.954e-05
P4HA1	0.49466	6.60757	5.06338e-06	4.96367e-05
DNAJB4	0.466919	3.96189	5.06392e-06	4.96367e-05
E2F8	-0.630157	4.02954	5.07615e-06	4.9725e-05
RUNX1T1	1.2788	1.26578	5.09827e-06	4.99099e-05
MARK4	0.409664	5.74959	5.13752e-06	5.02621e-05
NLRC5	-0.700246	4.65642	5.15698e-06	5.0402e-05
COMMD4	-0.46077	5.69748	5.15835e-06	5.0402e-05
NRBF2	0.443061	4.69887	5.20528e-06	5.08282e-05
KIAA0802	1.01428	2.32591	5.25788e-06	5.13093e-05
PPL	0.718978	7.2287	5.27452e-06	5.14391e-05
CCDC88A	0.567378	4.60818	5.27898e-06	5.145e-05
GLI2	0.903291	4.00649	5.35895e-06	5.2196e-05
FAM65A	0.417687	6.15977	5.3623e-06	5.2196e-05
GPR114	-1.21242	0.976669	5.36883e-06	5.22265e-05
VTCN1	-1.25595	7.53994	5.47312e-06	5.32074e-05
METTL8	-0.417443	4.22148	5.48117e-06	5.32109e-05
MRPS26	-0.457136	6.22868	5.48614e-06	5.32109e-05
ORMDL2	-0.50134	5.4458	5.48782e-06	5.32109e-05
OAS3	-0.814807	7.72735	5.48967e-06	5.32109e-05
TMEM223	-0.475264	5.16118	5.49199e-06	5.32109e-05
POLD2	-0.425791	7.13785	5.49421e-06	5.32109e-05
PLK1	-0.579626	6.19587	5.51204e-06	5.33501e-05
CALCRL	0.602886	3.53733	5.54971e-06	5.36808e-05
IGJ	-1.60024	6.35997	5.56361e-06	5.37815e-05
ATP6V0B	-0.525203	7.57524	5.56934e-06	5.38031e-05
ME2	-0.411682	5.62899	5.60691e-06	5.41321e-05
MAPKBP1	0.51002	4.50643	5.65318e-06	5.45446e-05
CCHCR1	-0.519714	4.85341	5.65712e-06	5.45485e-05
BUD31	-0.419222	6.50302	5.69455e-06	5.48751e-05
GNB3	1.01707	0.712443	5.78396e-06	5.56962e-05
AUP1	-0.332858	7.61113	5.787e-06	5.56962e-05
CACNG4	1.10683	5.8527	5.79343e-06	5.57233e-05
CERK	0.525203	6.04509	5.86598e-06	5.63859e-05
CXorf38	-0.467499	3.9513	5.94292e-06	5.70899e-05
WTIP	0.605554	4.53358	5.94994e-06	5.71216e-05
IKBKE	-0.558809	4.7974	5.97953e-06	5.73699e-05
ATP5J2	-0.575705	7.89769	5.98397e-06	5.73768e-05
LCN2	-1.1587	8.51181	5.99298e-06	5.74275e-05
SECTM1	-0.906042	5.70318	6.00228e-06	5.74808e-05
CDR2	0.400224	4.06849	6.00802e-06	5.75e-05
TAPBPL	-0.687741	6.05929	6.03074e-06	5.76816e-05
TRIM45	-0.528913	3.719	6.08416e-06	5.81565e-05
PPIL5	-0.512317	3.43621	6.09327e-06	5.82074e-05
FAR2	-0.986903	2.46222	6.10692e-06	5.83016e-05
MC4R	-1.79974	0.67395	6.11485e-06	5.83236e-05
POLR2D	-0.363508	5.27039	6.1168e-06	5.83236e-05
TMEM183A	-0.407579	6.41097	6.21851e-06	5.92567e-05
PJA2	0.371036	6.41895	6.25431e-06	5.9561e-05
MRPL52	-0.54803	5.32375	6.28056e-06	5.9774e-05
TMEM219	-0.41197	6.83595	6.35379e-06	6.04336e-05
C14orf147	-0.429875	5.97059	6.37081e-06	6.05581e-05
PPP1R3B	0.639438	4.2329	6.39537e-06	6.07541e-05
KSR1	0.571168	4.40999	6.43598e-06	6.11022e-05
LIX1L	0.544532	4.41857	6.44285e-06	6.11297e-05
LOC400043	-1.03307	5.37685	6.46319e-06	6.12849e-05
SMTN	0.56499	5.5726	6.48788e-06	6.14811e-05
APOBEC3D	-0.803266	2.38586	6.49471e-06	6.1508e-05
TBPL1	-0.470081	4.25919	6.50048e-06	6.15248e-05
CDCA3	-0.56	4.8052	6.53478e-06	6.18115e-05
COX7B	-0.620504	7.37594	6.57698e-06	6.21475e-05
SLAMF1	-1.00527	-0.0726698	6.57837e-06	6.21475e-05
C11orf31	-0.491877	6.16084	6.58662e-06	6.21873e-05
PARD3B	0.595597	2.70446	6.59374e-06	6.22163e-05
VPS13B	0.407688	5.29888	6.65e-06	6.27087e-05
BUB3	-0.346506	6.69365	6.67103e-06	6.28318e-05
C13orf18	0.679877	2.13612	6.67121e-06	6.28318e-05
TUBB2B	1.73984	3.7539	6.67749e-06	6.28525e-05
KCNJ10	-1.06938	0.80839	6.70901e-06	6.31106e-05
CXCL17	-1.54364	6.42218	6.73675e-06	6.33329e-05
C4orf49	1.04856	1.02799	6.74868e-06	6.34063e-05
C5orf39	-0.952361	0.745882	6.79252e-06	6.37461e-05
SNX31	-1.67124	0.283192	6.79313e-06	6.37461e-05
ADCY6	0.469387	5.26244	6.82398e-06	6.39966e-05
ROR1	0.857721	3.55121	6.83499e-06	6.40609e-05
PSMB1	-0.463495	6.99776	6.85192e-06	6.41804e-05
TMEM171	-1.06368	0.148279	6.88579e-06	6.44585e-05
TTBK2	0.548191	1.66999	6.89135e-06	6.44714e-05
HAUS4	-0.542618	5.12193	6.91192e-06	6.46148e-05
TRIM16	0.577077	4.40224	6.91508e-06	6.46148e-05
SLC25A19	-0.445393	4.44124	6.92555e-06	6.46734e-05
GATSL1	0.814984	1.19973	7.00058e-06	6.53345e-05
TRIB2	0.716632	6.16588	7.02026e-06	6.54784e-05
ZNF76	-0.401697	5.31615	7.06262e-06	6.58337e-05
MRPS21	-0.542092	6.47619	7.07566e-06	6.59153e-05
ODF3B	-0.86528	3.57618	7.14018e-06	6.64762e-05
NSUN4	-0.35111	5.31591	7.2231e-06	6.72075e-05
KCNJ4	1.6277	0.201394	7.23503e-06	6.72779e-05
SFRS7	-0.253748	6.98503	7.26223e-06	6.74901e-05
MTM1	-0.502467	4.73962	7.31065e-06	6.78991e-05
CLGN	-1.14068	4.89717	7.34065e-06	6.81366e-05
FZD2	0.777661	5.0407	7.38062e-06	6.84663e-05
MPDZ	0.573512	4.28387	7.38649e-06	6.84796e-05
LOC399959	0.989195	5.37695	7.43062e-06	6.88472e-05
EIF4E3	-0.59963	5.41627	7.43714e-06	6.88663e-05
FGF19	2.33495	1.58319	7.47365e-06	6.91627e-05
SIRPG	-1.04548	0.646827	7.49507e-06	6.93193e-05
GOPC	0.360236	5.31023	7.50059e-06	6.93286e-05
GDPD5	0.846371	4.76859	7.50993e-06	6.93734e-05
SIRT7	-0.406116	4.33873	7.55349e-06	6.97339e-05
TUBA1C	-0.427158	8.73629	7.58178e-06	6.99532e-05
MYO7A	-0.742224	3.24456	7.60179e-06	7.00958e-05
CREB3L2	0.459659	6.50221	7.62455e-06	7.02635e-05
PSMB3	-0.537935	7.15673	7.6717e-06	7.06558e-05
LOC729991	-0.512949	4.58937	7.6941e-06	7.07871e-05
TRIM47	-0.671068	6.26235	7.69515e-06	7.07871e-05
OVOL2	-0.545695	4.25685	7.73367e-06	7.1099e-05
DUT	-0.452259	6.16747	7.74374e-06	7.11491e-05
TBCC	-0.450306	5.62537	7.75957e-06	7.1252e-05
NDUFS7	-0.46688	5.66807	7.78758e-06	7.14666e-05
RAB11FIP2	0.475008	5.26825	7.80649e-06	7.15974e-05
FUCA2	-0.383838	6.06628	7.84842e-06	7.19391e-05
FLAD1	-0.35642	6.27427	7.8564e-06	7.19695e-05
NDUFB2	-0.531	6.19905	7.90185e-06	7.23428e-05
MITD1	-0.369441	3.62763	7.90846e-06	7.23603e-05
ANKRD22	-0.821078	2.04359	7.93765e-06	7.25843e-05
HLA-L	-0.748787	0.391735	7.95108e-06	7.26639e-05
PHYHIP	0.916359	-0.107028	8.00169e-06	7.3083e-05
ST8SIA2	1.21751	2.52994	8.02167e-06	7.32221e-05
MAPK13	-0.620694	5.21117	8.05725e-06	7.35034e-05
MAD2L1	-0.61806	4.78924	8.07013e-06	7.35772e-05
CD226	-0.740684	-0.488878	8.09882e-06	7.37951e-05
KARS	-0.38747	7.05068	8.13604e-06	7.40904e-05
TSEN54	-0.436176	5.10999	8.38983e-06	7.63563e-05
PDE5A	0.679272	2.67795	8.47876e-06	7.71202e-05
NDC80	-0.618915	4.0951	8.49951e-06	7.72633e-05
NDP	-1.39978	3.63457	8.58819e-06	7.80233e-05
RAD51AP1	-0.53638	4.4743	8.62698e-06	7.83295e-05
PCDHGB7	0.969592	3.32644	8.65501e-06	7.85377e-05
NDUFA1	-0.581415	6.94022	8.6929e-06	7.88351e-05
C21orf82	-0.982219	-0.133753	8.71199e-06	7.89617e-05
PPIH	-0.507276	5.28651	8.75335e-06	7.92899e-05
DKC1	-0.352431	6.26775	8.78059e-06	7.94899e-05
TBX21	-0.932349	-0.504269	8.82188e-06	7.98167e-05
FRMD3	-0.953851	1.27597	8.85003e-06	8.00244e-05
C2orf47	-0.355592	4.43282	8.85659e-06	8.00368e-05
GPBAR1	-0.646082	0.592809	8.87275e-06	8.01357e-05
MRPL24	-0.468209	6.30216	8.8805e-06	8.01587e-05
SP100	-0.47078	6.40359	8.89445e-06	8.02376e-05
MINA	-0.332876	5.54002	8.91754e-06	8.03768e-05
DCLRE1C	-0.410182	4.56413	8.92032e-06	8.03768e-05
RAD54L	-0.579134	4.15699	8.95941e-06	8.06818e-05
LPXN	-0.432267	3.74442	8.98053e-06	8.08248e-05
CENPN	-0.467427	4.46801	8.99048e-06	8.0867e-05
C1orf194	-1.73944	2.66715	9.02786e-06	8.11255e-05
THOC4	-0.500983	6.13529	9.02975e-06	8.11255e-05
GEMIN6	-0.442486	3.66353	9.09549e-06	8.16685e-05
CD7	-0.827776	2.85356	9.14624e-06	8.20763e-05
ABL2	0.382901	4.96797	9.23008e-06	8.27804e-05
TIGIT	-0.962449	0.805198	9.23666e-06	8.27912e-05
BDH1	-0.658009	5.50048	9.24519e-06	8.28194e-05
C10orf125	-0.687129	3.38065	9.29417e-06	8.31695e-05
VAT1	0.425355	7.34659	9.29506e-06	8.31695e-05
C18orf21	-0.504809	3.93178	9.35004e-06	8.36128e-05
RPF1	-0.344489	5.34914	9.38653e-06	8.38904e-05
EIF4EBP3	-0.706595	4.55609	9.40563e-06	8.40123e-05
CLEC2B	0.613935	3.21507	9.4634e-06	8.44392e-05
MDP1	-0.482527	2.98673	9.46438e-06	8.44392e-05
GEFT	0.651464	4.54437	9.47392e-06	8.44393e-05
RND3	0.63014	5.57018	9.47537e-06	8.44393e-05
PPARGC1A	1.58132	1.18702	9.5236e-06	8.48201e-05
MAB21L2	1.49291	-0.5909	9.70515e-06	8.63871e-05
CLNS1A	-0.589379	7.23947	9.71362e-06	8.64125e-05
ITPR2	0.848659	5.59779	9.75665e-06	8.67452e-05
CCNB2	-0.572096	5.67898	9.76639e-06	8.67817e-05
SKAP1	-0.797432	4.04976	9.79257e-06	8.69641e-05
FAM135B	1.66676	0.945204	9.89568e-06	8.78291e-05
CD72	-0.584403	2.09465	9.92214e-06	8.80133e-05
TOMM6	-0.481702	7.18862	1.01634e-05	9.01017e-05
LOC647309	-1.58961	4.50376	1.02581e-05	9.0889e-05
UBE2E1	-0.385597	6.82079	1.02675e-05	9.09196e-05
RNASE1	-0.761387	8.62024	1.03214e-05	9.13447e-05
SEC24D	0.421253	5.83237	1.03388e-05	9.14457e-05
C6orf125	-0.479066	5.83195	1.03938e-05	9.18792e-05
WFIKKN2	1.5475	0.397771	1.04333e-05	9.2136e-05
MFGE8	0.802246	8.59691	1.04348e-05	9.2136e-05
ACN9	-0.495607	4.72774	1.04424e-05	9.21504e-05
DACH1	1.06406	4.46915	1.04684e-05	9.23271e-05
FAM54A	-0.613497	2.51591	1.051e-05	9.26406e-05
ADCK2	-0.430397	5.63559	1.05562e-05	9.29949e-05
TMEM14B	-0.511704	6.20129	1.05813e-05	9.31208e-05
IL18R1	0.765965	1.31602	1.05826e-05	9.31208e-05
IER3IP1	-0.463577	5.67689	1.06442e-05	9.35638e-05
NSUN5	-0.365258	5.39403	1.06451e-05	9.35638e-05
NPDC1	0.749432	6.16475	1.06718e-05	9.37447e-05
GJA3	-1.42849	1.26604	1.07232e-05	9.41429e-05
TREM2	-0.715756	4.13245	1.08241e-05	9.49747e-05
TP53INP2	0.527633	5.50171	1.08422e-05	9.50796e-05
PSRC1	-0.569846	4.60441	1.08865e-05	9.54133e-05
ENHO	-1.02205	2.57131	1.09642e-05	9.60393e-05
CD8A	-0.913865	3.12158	1.10021e-05	9.63167e-05
C11orf93	-0.912727	1.96959	1.10352e-05	9.65518e-05
SGK269	0.433454	5.71553	1.10786e-05	9.68762e-05
ANKLE1	1.02786	2.76582	1.11036e-05	9.70404e-05
PLEKHG2	0.725394	6.49988	1.13195e-05	9.88707e-05
GGN	0.849436	0.986227	1.135e-05	9.90811e-05
EXOSC9	-0.35593	4.22978	1.13701e-05	9.92005e-05
APCDD1	0.830589	6.22363	1.13783e-05	9.92153e-05
TOM1L2	0.431707	5.32563	1.14555e-05	9.98323e-05
TRIM38	-0.440486	5.48544	1.15166e-05	0.000100308
ORC1L	-0.589971	3.43036	1.15653e-05	0.000100634
LRP12	0.519438	4.04432	1.15671e-05	0.000100634
C1QC	-0.640513	8.03755	1.16144e-05	0.000100988
ERH	-0.461587	6.89418	1.16807e-05	0.000101482
SLC4A4	1.07486	2.03072	1.16844e-05	0.000101482
NIF3L1	-0.356055	5.42499	1.18446e-05	0.000102815
TNFSF4	0.821412	2.83014	1.18817e-05	0.00010308
CACNB2	0.695291	0.11728	1.19287e-05	0.000103429
FAM104B	-0.427264	4.02241	1.19565e-05	0.000103611
PALM2	0.816596	2.22751	1.19787e-05	0.000103746
COPZ1	-0.362179	7.88462	1.19996e-05	0.000103868
KIFC1	-0.548857	5.49211	1.20223e-05	0.000103973
PLA2G2D	-1.45538	1.42594	1.20252e-05	0.000103973
NFATC2IP	-0.343776	5.46616	1.20974e-05	0.000104539
RILPL1	0.378263	4.02979	1.21354e-05	0.000104781
NDUFA2	-0.533973	6.14517	1.21406e-05	0.000104781
SDR39U1	-0.400667	5.39089	1.21459e-05	0.000104781
PCDHB4	0.826696	1.14682	1.21746e-05	0.00010497
POLA2	-0.412931	5.17551	1.22573e-05	0.000105624
ACVR2A	0.429269	4.11842	1.23281e-05	0.000106174
CRYGS	0.880651	-0.139	1.23401e-05	0.000106219
EVI5	0.400587	3.98617	1.24093e-05	0.000106728
EEF1A2	1.886	2.94026	1.24132e-05	0.000106728
NHSL2	0.710073	1.13251	1.26475e-05	0.000108683
LHX1	1.93806	4.32646	1.26892e-05	0.00010898
ZCCHC14	0.481232	5.44912	1.26992e-05	0.000109005
GALT	-0.452024	4.33626	1.2749e-05	0.000109323
PCDHB12	0.910432	1.08021	1.27538e-05	0.000109323
ZDHHC23	-0.55709	4.19389	1.27575e-05	0.000109323
TALDO1	-0.418058	7.29867	1.28322e-05	0.000109902
ISPD	0.653572	1.52193	1.28591e-05	0.00011007
GLOD5	-0.931443	1.10745	1.28868e-05	0.000110247
C11orf41	1.09376	2.29289	1.30368e-05	0.000111468
CBWD2	-0.372942	4.81157	1.30441e-05	0.000111469
GNG5	-0.413801	7.16265	1.30604e-05	0.000111545
GALNT1	0.475948	6.26788	1.30809e-05	0.00011163
MTCP1NB	-0.563874	4.35339	1.30848e-05	0.00011163
ACAN	1.35872	1.46636	1.31537e-05	0.000112156
TRIO	0.464776	6.56904	1.32314e-05	0.000112756
TTC9C	-0.343361	4.52984	1.32923e-05	0.000113212
WDR49	-1.55321	0.72316	1.3417e-05	0.000114212
NUDT2	-0.570539	3.72693	1.35227e-05	0.000115048
ELF3	-0.560682	8.78553	1.35357e-05	0.000115094
GRHPR	-0.394306	6.56486	1.36092e-05	0.000115599
CDCA7L	-0.593051	5.87305	1.361e-05	0.000115599
RBBP7	-0.448708	7.45054	1.36837e-05	0.000116138
WDR3	-0.402153	5.61267	1.36886e-05	0.000116138
RIPK3	-0.701753	3.46238	1.37019e-05	0.000116187
FCER1G	-0.588103	6.17272	1.3909e-05	0.000117878
C1QB	-0.658194	8.10854	1.39221e-05	0.000117924
RORC	-0.889995	4.56514	1.39383e-05	0.000117962
C3orf64	0.441771	3.34003	1.39419e-05	0.000117962
EIF2B3	-0.36762	4.40784	1.39539e-05	0.000117999
MAPRE2	0.433638	4.62602	1.39936e-05	0.00011827
MOBKL1B	-0.418126	6.37241	1.40461e-05	0.000118648
CHAF1B	-0.555325	3.97901	1.42226e-05	0.000120073
KIF22	-0.377901	6.20489	1.42792e-05	0.000120485
FOSL2	0.468663	7.71536	1.4321e-05	0.000120717
BMPR2	0.375022	6.77177	1.43224e-05	0.000120717
FAM5B	1.54998	0.651114	1.43539e-05	0.000120916
OSGEPL1	-0.396275	3.84619	1.44767e-05	0.000121884
RGS10	-0.66252	5.86447	1.45135e-05	0.000122127
NUPR1	-0.727763	6.56018	1.45368e-05	0.000122257
TCP11	-1.31739	0.775601	1.47495e-05	0.000123978
SSR4	-0.60933	7.69886	1.47815e-05	0.000124179
TOMM70A	-0.280823	6.54845	1.48133e-05	0.000124379
VSIG10	-0.483013	4.82092	1.4855e-05	0.000124601
MFSD4	-0.77545	2.27818	1.4856e-05	0.000124601
LIPT1	-0.371952	3.19421	1.50122e-05	0.000125843
ARID3A	0.812282	3.09807	1.50435e-05	0.000125978
KIAA1614	0.669311	1.70643	1.50447e-05	0.000125978
LCA5	0.515053	3.33832	1.50951e-05	0.000126332
H1FX	-0.446555	8.04674	1.51085e-05	0.000126374
OPTN	-0.474285	6.94356	1.51206e-05	0.000126407
PHKG2	-0.335504	5.37159	1.51299e-05	0.000126416
CKS1B	-0.528193	6.20246	1.52234e-05	0.000127129
ARNT2	0.67146	5.58542	1.53337e-05	0.00012798
PPP1CA	-0.370078	8.15635	1.53674e-05	0.000128192
CHCHD2	-0.458527	7.96305	1.53791e-05	0.00012822
KCNB1	1.34238	0.436959	1.54372e-05	0.000128635
PCBP3	1.27591	0.770741	1.54927e-05	0.000129028
INS-IGF2	1.86774	0.320049	1.55459e-05	0.0001294
GADD45G	-0.620451	2.75055	1.55767e-05	0.000129587
CSRNP3	0.799699	-0.081257	1.55889e-05	0.000129618
IL18BP	-0.494879	4.29099	1.56272e-05	0.000129866
IKBIP	0.407133	4.22936	1.56981e-05	0.000130386
EPHA3	1.07749	1.12278	1.5746e-05	0.000130713
PXMP2	-0.488823	4.50307	1.57725e-05	0.000130863
ATPIF1	-0.486664	7.09169	1.58802e-05	0.000131662
C5orf53	0.527281	2.81081	1.5886e-05	0.000131662
CUBN	0.856545	0.87709	1.58959e-05	0.000131673
TMEM45B	-1.01825	3.73177	1.59731e-05	0.000132242
NFKBIE	-0.513909	4.71725	1.60409e-05	0.000132732
HEBP2	-0.510992	6.29587	1.60889e-05	0.000133058
HPS3	-0.38851	6.20395	1.6105e-05	0.000133119
ICT1	-0.489455	4.46746	1.61269e-05	0.000133229
TPD52L1	-0.700795	6.27816	1.63264e-05	0.000134804
TSTD1	-0.571246	5.8621	1.63368e-05	0.000134818
RAPGEF5	-0.577151	4.85643	1.63669e-05	0.000134994
RUSC1	-0.366503	6.30219	1.64647e-05	0.000135691
UBL3	0.419826	5.4823	1.64739e-05	0.000135691
FLOT2	-0.470383	7.10216	1.64835e-05	0.000135691
WDSUB1	-0.394656	3.76238	1.64866e-05	0.000135691
PDGFB	0.52857	4.94838	1.65208e-05	0.0001359
EXT1	0.432821	6.56708	1.65377e-05	0.000135941
BLOC1S1	-0.463033	6.27769	1.65435e-05	0.000135941
RUFY4	-1.22912	1.31477	1.67241e-05	0.000137352
ALG6	-0.384561	4.37265	1.68138e-05	0.000138015
GBP2	-0.6464	5.86631	1.70048e-05	0.000139508
C9orf45	0.751528	3.04379	1.70613e-05	0.000139897
NGF	1.05216	0.217744	1.71062e-05	0.000140191
CACNA1I	1.26201	-0.239381	1.72366e-05	0.000141184
TLR3	-0.627923	3.70798	1.72683e-05	0.000141369
SFRS2	-0.228106	8.12449	1.73306e-05	0.000141803
PYHIN1	-1.00053	0.0018315	1.74846e-05	0.000142987
ROMO1	-0.574145	6.43184	1.75177e-05	0.000143182
GLI1	1.22741	0.639571	1.75616e-05	0.000143465
PRPF3	-0.347838	5.55942	1.76017e-05	0.000143716
NDUFC2	-0.732308	8.38036	1.76121e-05	0.000143725
FAM19A2	0.821383	0.418416	1.76501e-05	0.000143959
ENOPH1	-0.368485	5.34952	1.76632e-05	0.000143989
WDR75	-0.330434	5.72933	1.76788e-05	0.00014404
PLEKHG7	-1.34799	-0.730402	1.76924e-05	0.000144075
NEK2	-0.567769	4.68231	1.78146e-05	0.00014494
RBMS3	0.885819	0.215942	1.78175e-05	0.00014494
GZMA	-0.916691	2.01842	1.80571e-05	0.000146811
CEP170	0.42185	4.99822	1.81659e-05	0.000147618
HMGCS2	-2.12459	1.75754	1.81957e-05	0.000147782
GPR65	-0.620302	2.06678	1.8216e-05	0.000147869
POLR2G	-0.438117	6.10717	1.83434e-05	0.000148756
GOLGA7B	0.840117	0.338732	1.83446e-05	0.000148756
C14orf106	-0.372536	4.95048	1.83848e-05	0.000149004
DPY30	-0.421793	6.04471	1.85547e-05	0.000150262
FBXL18	0.528306	4.6958	1.85635e-05	0.000150262
GIPC3	0.602093	1.71474	1.85707e-05	0.000150262
NDUFV2	-0.435939	5.93542	1.85791e-05	0.000150262
LPAR3	-0.901358	5.5745	1.8589e-05	0.000150263
C15orf52	0.763664	4.17373	1.86044e-05	0.000150309
PSMA2	-0.386003	6.98615	1.86382e-05	0.000150503
WDR53	-0.432013	3.31223	1.87847e-05	0.000151601
TMPRSS3	-0.728702	6.60721	1.87938e-05	0.000151601
HIST3H2A	-0.82353	4.50928	1.88168e-05	0.000151707
RERG	-1.06187	4.69118	1.8906e-05	0.000152346
OSR1	1.13604	2.25335	1.89698e-05	0.000152781
IMPA2	-0.553136	5.28156	1.90967e-05	0.000153722
PLA2R1	0.666608	2.73431	1.91757e-05	0.000154277
ACOT13	-0.400579	5.10695	1.92013e-05	0.000154403
DMPK	0.585277	4.95108	1.9222e-05	0.000154488
PPP4C	-0.360058	7.25318	1.93382e-05	0.000155341
LRRC32	0.888949	5.95764	1.94308e-05	0.000155834
NKAIN1	1.23582	1.17225	1.94323e-05	0.000155834
GRK5	0.624628	2.30138	1.94333e-05	0.000155834
FAIM	-0.411379	4.06209	1.944e-05	0.000155834
NTHL1	-0.538821	4.74529	1.94976e-05	0.000156206
SUV39H1	-0.494685	4.56965	1.95067e-05	0.000156206
PRF1	-0.792156	2.35061	1.96063e-05	0.000156907
BLNK	-0.670111	2.5986	1.96147e-05	0.000156907
WWC2	0.526862	4.48295	1.96398e-05	0.000157027
TMEM151A	1.46326	0.767767	1.96682e-05	0.000157172
FOXD3	-2.27126	0.256723	1.98158e-05	0.000158269
AMIGO2	0.837542	4.03936	1.99611e-05	0.000159347
CEACAM6	-1.5315	2.73637	1.99786e-05	0.000159405
PCGF5	-0.373491	6.13766	2.01389e-05	0.0001606
PFDN6	-0.480342	4.96088	2.0465e-05	0.000163062
SNRPF	-0.450877	5.51084	2.04688e-05	0.000163062
FGFR1OP2	0.515304	4.65196	2.0501e-05	0.000163211
PARS2	-0.355216	4.66539	2.05087e-05	0.000163211
CCDC34	-0.483429	4.62076	2.06184e-05	0.000164
VCL	0.420795	8.1622	2.07802e-05	0.000165201
MPP7	-0.519048	5.88701	2.08589e-05	0.000165741
NPRL2	-0.362315	4.87305	2.10084e-05	0.000166843
C10orf26	0.378786	6.37612	2.10287e-05	0.000166918
NCS1	0.566974	6.13275	2.10483e-05	0.000166988
PPA1	-0.507742	7.68826	2.10622e-05	0.000167012
TFPI2	1.1673	5.16114	2.11653e-05	0.000167743
PIF1	-0.703559	2.85323	2.11794e-05	0.000167769
SLC15A2	-0.902514	4.6565	2.11964e-05	0.000167817
C10orf55	0.788032	0.122866	2.12995e-05	0.000168485
ZBTB34	0.409275	3.979	2.13026e-05	0.000168485
ENTPD3	1.01936	2.59835	2.14549e-05	0.000169602
TBRG4	-0.34495	6.18603	2.16257e-05	0.000170864
PHOSPHO2	-0.465082	2.07969	2.16916e-05	0.000171297
CNPY3	-0.402226	6.88567	2.17451e-05	0.000171584
ACSL5	-0.720969	5.65875	2.17502e-05	0.000171584
FAM168B	0.365747	6.76875	2.17926e-05	0.00017183
IRS2	0.69558	6.2224	2.18978e-05	0.000172571
LOC219347	-0.773436	1.62593	2.21106e-05	0.000174159
NFIX	0.581161	8.39314	2.21518e-05	0.000174394
KRT5	1.42614	6.21154	2.22892e-05	0.000175387
RACGAP1	-0.450161	5.98478	2.24346e-05	0.00017644
COX7A1	0.703846	1.07311	2.25414e-05	0.000177116
HLA-G	-1.39574	1.41764	2.25436e-05	0.000177116
AGFG2	-0.495883	5.56339	2.25549e-05	0.000177116
DES	1.14155	4.28661	2.2598e-05	0.000177363
TMEM106C	-0.481169	6.89614	2.27502e-05	0.000178467
MOV10	-0.414006	6.71666	2.28127e-05	0.000178866
CES1	1.481	1.49671	2.28491e-05	0.00017906
TLL1	1.24678	0.607905	2.3051e-05	0.00018055
GALNT4	-0.744159	5.38275	2.3224e-05	0.000181809
MRPS24	-0.425657	5.95294	2.32353e-05	0.000181809
MRPL15	-0.423335	6.44884	2.33383e-05	0.000182522
NEK6	0.448218	5.72094	2.33711e-05	0.000182686
ADAM33	1.10972	3.29927	2.36279e-05	0.000184599
COQ3	-0.493566	2.8681	2.38469e-05	0.000186216
KIAA1324	-1.61069	5.99911	2.38953e-05	0.000186499
KLHDC5	0.531331	5.40199	2.39853e-05	0.000187107
HAPLN4	1.08327	1.31443	2.40379e-05	0.000187335
BCL2L10	-1.03043	0.0791482	2.40388e-05	0.000187335
EPDR1	0.692158	4.36511	2.41125e-05	0.000187814
NELF	0.515938	6.62336	2.42005e-05	0.000188404
PTGER3	1.11542	3.06767	2.42497e-05	0.000188692
ZC3H12B	0.734927	1.14724	2.43341e-05	0.000189253
DAB2IP	0.429739	6.52829	2.44339e-05	0.000189933
HOXD1	-1.24764	4.99258	2.44637e-05	0.000190069
OTUD7A	0.941314	-0.181977	2.45066e-05	0.000190306
TMEM80	-0.4789	4.28167	2.45988e-05	0.000190847
IQCB1	-0.345121	4.82581	2.46011e-05	0.000190847
NUP35	-0.353767	4.3311	2.47189e-05	0.000191665
CHST14	0.419001	5.21976	2.48093e-05	0.000192269
TSEN15	-0.396278	5.65924	2.489e-05	0.000192797
NEIL3	-0.644522	2.47277	2.49854e-05	0.000193439
KLF12	0.528546	4.45099	2.50282e-05	0.000193673
WNT5A	0.729122	4.73864	2.50438e-05	0.000193697
SORBS3	0.499403	6.46682	2.50788e-05	0.00019387
CABC1	-0.439517	5.96812	2.51597e-05	0.000194343
COBL	-0.749021	4.95949	2.51652e-05	0.000194343
FNDC3A	0.384082	5.99015	2.5186e-05	0.000194406
TMEM14A	-0.436415	5.01048	2.52016e-05	0.000194429
GTPBP2	-0.407262	5.98167	2.5221e-05	0.000194481
RFC2	-0.372081	5.3508	2.54126e-05	0.00019586
[truncated: 13,401 more rows]
